# Supplementary material for: Serum metabolic profiling of rats infected with Clonorchis sinensis using LC-MS/MS method
Source: Front Cell Infect Microbiol. 2023 Jan 6;12:1040330. doi: 10.3389/fcimb.2022.1040330 (PMC9852996; doi:10.3389/fcimb.2022.1040330)
Supplement: Supplementary file 5 [file Table_1.xlsx]

## Sheet: Table S1 
Table S1 MS/MS conditions and retention times for twenty-five amino acids and internal standards
Metabolites	Retention time (min)	MRM	Cone	Collision
		Transition(m/z)	Voltage (V)	Energy (eV)
Alanine	2.44	90.05>44.04	24	6
Aminbutyric acid	2.35	103.97>57.97	20	8
γ-aminobutyric acid	3.84	103.97>44.94	10	8
Arginine	4.95	175.10>60.05	20	18
Asparagine	4.48	132.97>73.85	54	12
Citrulline	2.79	176.07>113.13	16	14
Creatinine	1.08	113.97>43.97	32	12
Creatine	1.69	131.97>43.97	38	16
Dimethylglycine	3.39	104.98>57.98	10	12
Glutamate	2.73	148.032>83.99	22	14
Glutamine	3.23	147.03>84.01	20	16
Glycine	2.73	75.97>48.01	20	10
Histidine	3.33	156.03>110.02	24	14
4-Hydroxy-L-proline	3.59	132.06>68.05	46	12
Isoleucine	1.87	132.03>86.01	22	10
Leucine	3.8	132.03>43.78	20	18
Lysine	3.62	147.03>84.01	20	18
Methionine	2.52	150.03>103.97	10	10
Phenylalanine	2.34	166.03>120.04	6	12
Proline	3.04	116.03>70.00	14	12
Serine	2.92	105.96>59.98	22	10
Threonine	2.87	120.03>73.99	22	12
Tryptophan	2.08	205.03>188.07	26	12
Tyrosine	3.8	182.03>90.06	22	24
Valine	2.1	118.03>72.04	20	10
Valine-d8	3.94	126.03>84.04	20	12
Phenyl-d5-alanine-2,3,3-d3	3.73	174.08>128.05	18	14

## Sheet: Table S2 POS
Table S2 All ions information was obtained from UHPLC-QTOF-MS in the positive ion mode (ESI+)
MS2.name	Retention time(s)	Mass-to-charge ratio (m/z)	Mean 4 con	Mean 4 wpi	Mean 8 con	Mean 8 wpi	Mean QC
Acrimarine J	400.606	596.235	4245.93	5618.74	4572.11	3248.3	5149.56
Aerobactin	303.237	565.238	3252.76	3291.5	3177.23	2567.47	3203.11
Catechin 3',4'-diglucoside	301.007	614.917	468.414	798.642	130.496	575.317	763.061
Daunorubicin	378.805	528.197	19453.8	20373.5	21469.1	15985.2	20110.5
Luteone 7-glucoside	279.087	516.19	762.814	735.041	627.161	536.274	770.996
Neoacrimarine H	437.863	568.184	4493.7	5965.64	4159.55	6641.92	6729.35
Cytidine	259.812	243.183	5980.08	6291.58	7397	5767.26	6803.7
L-Proline	316.514	115.712	755.502	883.843	654.141	501.913	725.09
Deoxycytidine	244.018	229.055	8582.61	8773.45	10667.9	7077	9201.61
Cytarabine	245.162	244.964	1159.91	1257.98	909.671	572.852	726.624
SM(d18:1/16:0)	186.025	703.573	216466	233835	189476	255045	205025
2'-O-Methylcajanone	50.373	437.313	2035.44	2503.57	2842.8	2972.32	2164.05
5-Methylcytidine	235.529	258.108	26152.7	19263.9	35185.7	24536.3	26705.9
D-Glutamine	357.392	147.095	929.252	1727.49	1903.46	933.814	1639.05
1-Methyladenosine	247.908	282.048	16101.3	13751.5	21248.8	14214.7	16300.7
2-O-(5,8,11,14,17-Eicosapentaenoyl)-1-O-hexadecylglycero-3-phosphocholine	112.531	766.574	37839.6	33457.8	37203.4	60743.1	36833.5
L-Acetylcarnitine	261.685	204.032	6034.77	5999.76	5011.82	4663.1	6457.58
Butyrylcarnitine	268.424	231.392	713.154	715.363	861.266	243.499	553.988
Trimethylamine N-oxide	333.649	76.0769	16998.6	19616.6	16488.6	7670.59	17050.2
Fluticasone propionate	400.278	501.198	113995	38488	87431.1	61904.5	80444
Methotrexate	205.961	455.295	20582.5	27803.6	15192.4	19298.7	21966.9
Apigenin 7-sulfate	25.4435	351.017	4760.73	4146.47	12213.8	1092.7	5842.55
Benzothiazole	619.529	136.021	19259.5	21737	18642.3	19846.5	26648.5
5-Methyldeoxycytidine	210.313	241.203	28192.7	26957.4	27147.4	28634.4	23431.3
PC(16:0/16:0)	154.509	734.566	109873	97941.4	94623.9	123169	89055
Artocarpin	25.597	436.232	348.502	387.862	540.519	362.492	436.198
Sarafloxacin	362.163	386.124	17653.8	18440.5	16516.4	23106.9	17827.4
L-Glutamic acid	378.05	148.08	2092.96	2137.98	2609.39	2304.31	2821.09
L-Glutamine	352.925	147.003	985.671	1619.82	1041.29	1343.48	1449.6
3-Methylhistidine	355.575	169.17	2606.06	2737.02	1369.01	2666.31	2164.22
Choline	305.629	104.071	735.445	712.19	1022.1	518.281	596.297
Niacinamide	59.994	122.071	6205.5	3942.13	5611.57	7730.52	7821.08
Doxorubicin	348.466	544.033	37063.2	46372.1	35537	20445.2	40773.2
L-Arginine	535.362	174.123	12502.1	9090.41	14890.1	10711.5	10920.9
Clofazimine	363.017	472.172	4102.9	4150.11	3728.85	5681.17	4278.18
Dibutyl phthalate	33.8065	279.159	118346	130841	118073	117448	123954
PC(P-18:1(11Z)/22:6(4Z,7Z,10Z,13Z,16Z,19Z))	48.471	816.505	645.762	328.741	1580.03	2032.7	811.254
Daidzein	55.579	254.088	936.669	678.895	1678.08	2201.19	1293.26
Palmitic amide	40.3625	256.209	7075.62	7983.12	8238.52	10410.1	11163.3
Artonol C	420.01	501.198	22504.8	25341.5	27183.3	21370.4	24277.8
5'-Methylthioadenosine	69.6155	298.182	1006.87	1647.9	510.675	1559.86	997.207
(E,E)-4,4''-Bi(N-4-hydroxycinnamoylserotonin)	378.917	643.271	13565.7	14268.9	15078.5	10942.6	14867.9
Betaine	278.482	117.721	5493.71	4286.98	5062.31	4880.2	3099.51
Adenosine	202.134	267.133	959.405	1366.59	1149.54	415.96	881.084
Isobutyryl-L-carnitine	256.378	232.117	44880.1	47191	70063.5	15555.1	48311.2
PC(20:5(5Z,8Z,11Z,14Z,17Z)/20:1(11Z))	109.952	834.6	880693	739461	1.08724e+06	763693	937628
Citrulline	371.386	176.091	1180.35	861.417	1774.89	1132.95	1014.45
PC(20:5(5Z,8Z,11Z,14Z,17Z)/20:4(5Z,8Z,11Z,14Z))	114.938	828.552	50278.7	66427.4	65853	52181.2	63993.1
Glycylalanylprolylmethionylphenylalanylvalinamide	458.642	621.301	1537.39	1248.77	1546.82	1168.53	1287.41
Dalfopristin	362.483	691.338	2590.34	2865.74	2298.85	3491.08	2625.86
Ganglioside GA2 (d18:1/16:0)	194.554	1064.68	17553.5	19344	13683.9	11186.4	13635.4
Dodecanoylcarnitine	187.72	344.279	19602.4	18371.2	13468.8	34153.3	22055
PC(22:6(4Z,7Z,10Z,13Z,16Z,19Z)/22:6(4Z,7Z,10Z,13Z,16Z,19Z))	111.534	878.574	4048.08	3079.81	4254.51	3669.48	3299.2
Prolylhydroxyproline	422.737	229.118	71920.2	38780.3	138691	46880.6	80035.4
Pectachol	120.96	443.233	8727.25	10782.4	10515.6	10557.5	10444.7
PA(16:1(9Z)/16:0)	590.62	647.458	3187.13	3103.02	3164.17	3257.75	2929.3
(Â±)-Tryptophan	262.433	205.096	13913.1	19100.6	13158.9	8570.68	15651.7
Delavirdine	531.341	457.16	14844.9	11535	20590.9	20779	16330.1
N-Alpha-acetyllysine	390.633	189.004	1042.12	1120.74	1208.07	1057.95	1323.92
Diphenyl disulfide	289.41	219.017	3286.38	2691.68	3834.63	3145.45	3719.27
Cinnamyl alcohol	93.458	136.039	49057.8	73584.4	79149	87988.1	68899.6
LysoPC(17:0)	200.213	509.379	40527.5	27087.3	42045.5	47955	36706.6
N2-gamma-Glutamylglutamine	430.347	276.119	40665	46333.5	47330.4	32094.2	46076
N-Acetylglutamine	300.101	189.018	494.292	528.841	141.12	604.405	461.861
Glucoerucin	362.551	421.945	374.125	419.031	164.473	353.016	348.979
LysoPC(P-18:1(9Z))	182.501	506.217	1221.13	1051.48	979.825	1396.65	1061.86
2-Methylbutyroylcarnitine	259.533	245.18	2124.01	2229.89	2703.65	1605.35	2432.72
LysoPC(18:0)	248.735	524.958	237.032	147.565	165.018	431.2	370.864
4-Pyridoxic acid	45.58	184.06	15346.4	17666.2	15535	19234.5	16406.2
PC(22:6(4Z,7Z,10Z,13Z,16Z,19Z)/22:5(4Z,7Z,10Z,13Z,16Z))	112.967	879.587	7579.01	7752.16	7293.94	6880.75	7125.64
N1-(5-Phospho-a-D-ribosyl)-5,6-dimethylbenzimidazole	525.958	358.253	485.503	580.551	1056.45	774.183	779.343
Genistein	25.865	271.06	1609.59	1174.63	3747.99	465.828	1869.64
Cytosine	227.029	111.055	32792.1	37330.5	40842	23111.2	26334.6
Indan-1-ol	78.321	135.08	8519.56	12842.2	17455.4	20069.2	14914.4
L-Phenylalanine	262.082	166.086	62334.9	65078.9	50555.9	51400.5	65655.5
Fluoxetine glucuronide	345.958	486.49	2637.77	3367.73	3689.18	2961.45	3697.19
Maltotriose	417.874	527.159	772.914	536.177	2198.44	1055.28	1587.6
PC(22:6(4Z,7Z,10Z,13Z,16Z,19Z)/16:0)	32.593	807.324	892.811	658.698	568.434	718.966	815.772
Oleamide	56.0185	282.278	17050.5	13874.8	22386.8	32149.9	24522.3
PC(22:6(4Z,7Z,10Z,13Z,16Z,19Z)/20:2(11Z,14Z))	102.752	858.599	63056.9	32708.7	90296.4	21717.6	59398.4
PC(22:5(4Z,7Z,10Z,13Z,16Z)/16:0)	146.334	808.582	888783	900079	1.03779e+06	689975	801789
Quinoline	77.082	129.055	1699.73	2056.58	2578.75	3071.23	2199.93
Ganglioside GA2 (d18:1/9Z-18:1)	194.478	1091.7	17950.1	17066.8	24737.9	10378.1	19951
SM(d18:0/16:0)	601.221	705.582	2140.83	2134.35	2094.78	2148.94	2092.27
Symmetric dimethylarginine	483.835	204.153	3845.31	2562.14	5636.66	2467.69	4339.87
PC(22:6(4Z,7Z,10Z,13Z,16Z,19Z)/16:1(9Z))	116.788	804.015	11711	11396.9	14397.4	13614	11566.8
1-Methylnicotinamide	291.679	137.071	66533.6	48347	107680	11969.5	65643.7
Cholic acid	236.029	432.279	6148.32	12758.5	4833.95	1540.09	6142.29
2-Pyridylacetic acid	290.122	137.626	913.922	1116.08	1042.26	363.468	547.042
4-Guanidinobutanoic acid	366.88	145.108	5177.78	6970.84	4803.73	4483.32	6366.82
PC(20:4(8Z,11Z,14Z,17Z)/22:4(7Z,10Z,13Z,16Z))	143.7	858.598	29186.8	16414.6	47738.8	12109.3	25919.8
D-1-Piperideine-2-carboxylic acid	418.938	127.098	50943.3	37203	39549.3	38941.7	39608.2
Glycocholic acid	261.514	467.081	767.095	527.219	651.281	605.668	754.166
PC(20:2(11Z,14Z)/20:5(5Z,8Z,11Z,14Z,17Z))	105.741	832.583	416608	352840	578926	325624	449103
PC(22:6(4Z,7Z,10Z,13Z,16Z,19Z)/18:3(6Z,9Z,12Z))	145.726	828.552	41123.4	41054.2	39298.7	38972.7	39639.9
Asymmetric dimethylarginine	483.992	203.15	41723	34999.6	61211.7	31352	41570.3
Nilvadipine	378.731	387.126	6563.54	6748.92	7155.56	5819.28	6668.24
Procaterol	429.897	291.118	9412.59	9623.56	11930.3	8562.65	10508.1
PC(22:4(7Z,10Z,13Z,16Z)/16:0)	146.597	810.599	1.82215e+06	1.16837e+06	2.18993e+06	1.88704e+06	1.32911e+06
PC(18:3(6Z,9Z,12Z)/18:3(6Z,9Z,12Z))	166.237	777.585	5656.17	4684.21	5114.93	4150.16	3607.65
Epsilon-caprolactam	49.382	114.091	4983.71	6360.51	7779.72	4121.45	5757.77
L-Methionine	285.485	150.112	6678.31	22671.4	10089.8	15824.4	15569.3
Creatinine	177.899	113.713	2106.61	2215.09	1667.86	2752.94	2350.13
Indole-3-carbinol	45.735	130.065	67352.2	51426.9	60774.1	54701.5	52801
3-O-Acetylepisamarcandin	94.423	442.28	1031.77	1322.27	771.824	2217.15	1237.92
Glutamylvaline	405.812	247.092	1552.25	1542.04	1419.17	1551.12	1668.55
PC(P-18:0/20:5(5Z,8Z,11Z,14Z,17Z))	39.0475	791.588	23.8	43.7262	160.724	71.4346	656.331
PC(20:5(5Z,8Z,11Z,14Z,17Z)/20:3(8Z,11Z,14Z))	121.627	830.568	146662	134919	193501	137364	146478
Kanzonol K	38.156	437.193	12124.6	14379	21078.9	22689.2	22156.1
PC(22:6(4Z,7Z,10Z,13Z,16Z,19Z)/20:4(5Z,8Z,11Z,14Z))	48.922	854.584	8775.37	5394.93	34342.4	34853.7	20777.2
Adenine	168.763	136.062	3419.16	3685.03	4060.71	3904.38	3784.21
PC(20:3(8Z,11Z,14Z)/18:4(6Z,9Z,12Z,15Z))	146.939	804.552	134533	145042	130055	120635	145403
(S,E)-Zearalenone	298.592	318.191	699.805	589.766	217.031	1111.06	374.329
PC(22:4(7Z,10Z,13Z,16Z)/14:0)	236.049	781.56	863.387	2381.45	861.914	87.3796	1121.02
PS(20:4(5Z,8Z,11Z,14Z)/22:6(4Z,7Z,10Z,13Z,16Z,19Z))	141.849	855.572	34382.7	27237	39179.4	28794.8	34408.5
Yuccaol C	25.1955	542.399	509.174	589.338	398.86	281.461	399.101
Vinaginsenoside R11	47.19	786.51	678.322	431.71	941.441	888.74	627.852
LysoPE(20:4(5Z,8Z,11Z,14Z)/0:0)	250.096	503.008	576.603	465.306	674.23	538.876	488.248
Phosphorylcholine	148.307	184.073	531208	569993	452403	483582	377699
L-Palmitoylcarnitine	165.148	399.358	1084.37	1072.17	1146.13	1426.46	1105.15
Pipecolic acid	343.421	129.956	1349.09	1446.13	1734.82	1511.15	1781.64
Gentamicin	236.472	478.228	1712.15	2429.15	2186.97	1402.91	1795.88
27-Hydroxybullatacin	203.037	639.498	3745.9	3932.98	4166.24	3788.05	4303.56
PC(22:5(4Z,7Z,10Z,13Z,16Z)/20:2(11Z,14Z))	164.248	861.527	1609.58	3720.91	1256.27	2273.96	2152.74
PC(18:3(6Z,9Z,12Z)/22:6(4Z,7Z,10Z,13Z,16Z,19Z))	176.751	828.606	656.929	414.263	1028.6	673.363	402.597
PS(22:6(4Z,7Z,10Z,13Z,16Z,19Z)/22:4(7Z,10Z,13Z,16Z))	140.791	883.606	3468.36	3316.87	5200.75	2826.27	3850.44
Sucrose	339.374	365.154	601.293	511.788	689.349	405.433	533.352
L-Carnitine	369.752	162.929	1328.1	1226.5	1200.07	1161.22	1286.52
PC(22:5(7Z,10Z,13Z,16Z,19Z)/20:3(8Z,11Z,14Z))	167.048	859.513	1254.83	4458.47	1262.2	4393.66	6246.45
1-Methylhistidine	520.514	170.092	5545.56	5771.73	4987.84	14593.1	6399.28
4-Megastigmene-6a,9R-diol 9-[apiosyl-(1->6)-glucoside]	29.3085	506.33	718.315	19670.9	8914.8	4905.94	10571.7
PC(P-18:0/22:4(7Z,10Z,13Z,16Z))	155.245	822.564	10949.7	10228.4	11379.8	9783.48	12189
PC(P-18:1(11Z)/22:5(4Z,7Z,10Z,13Z,16Z))	112.825	818.606	18176	12576.9	18799.7	18035.8	15341.5
PC(20:5(5Z,8Z,11Z,14Z,17Z)/22:5(4Z,7Z,10Z,13Z,16Z))	141.799	854.568	57979.6	47741.9	63697.8	47272.3	55615.8
PC(20:4(5Z,8Z,11Z,14Z)/14:0)	182.18	753.591	2396.58	1128.89	3825.94	2501.79	2165.74
PC(18:4(6Z,9Z,12Z,15Z)/22:6(4Z,7Z,10Z,13Z,16Z,19Z))	138.077	826.601	7736.96	7581.09	11062.5	7871.69	7136.64
Enoxacin	27.367	321.184	23256.7	17972.8	17100.3	19682.3	16109.2
PC(22:6(4Z,7Z,10Z,13Z,16Z,19Z)/22:4(7Z,10Z,13Z,16Z))	113.609	881.599	5782.25	4295.97	7999.43	4052.98	4569.33
N-Ornithyl-L-taurine	246.194	239.99	1139.87	1402.73	847.668	1214.72	1304.89
(3b,21b)-12-Oleanene-3,21,28-triol 28-[arabinosyl-(1->3)-arabinosyl-(1->3)-arabinoside]	236.075	855.531	8690.3	20713.3	7364.18	952.793	8572.62
PC(20:5(5Z,8Z,11Z,14Z,17Z)/18:0)	115.785	808.582	2.25663e+06	2.19627e+06	2.28556e+06	1.09423e+06	1.60913e+06
Mammea A/BA	459.979	407.19	16193.7	13688.5	9777.23	12200.5	8944.54
SM(d18:1/14:0)	171.244	675.317	1965.15	5215.93	3897.67	2015.74	3838.41
PC(22:6(4Z,7Z,10Z,13Z,16Z,19Z)/20:5(5Z,8Z,11Z,14Z,17Z))	143.726	852.553	7478.87	7025.51	8142.94	6162.42	7980.11
5,7-Dihydroxy-6,8-dimethylflavanone	405.146	284.124	1082.38	1062.38	1540.89	658.772	850.033
PC(18:3(6Z,9Z,12Z)/20:1(11Z))	48.054	811.561	6393.61	3503.75	23663.4	25461.7	15686.2
PC(22:4(7Z,10Z,13Z,16Z)/20:5(5Z,8Z,11Z,14Z,17Z))	142.808	856.582	38040.2	33252.9	46330.3	29486.4	35848.2
Citbrasine	351.661	332.951	47120.4	43206.5	43572.8	45799	44057
PC(20:5(5Z,8Z,11Z,14Z,17Z)/18:3(6Z,9Z,12Z))	121.57	802.537	15019.7	15178.6	13021.8	11803.9	16923.3
Azaspiracid 2	152.601	856.538	2060.17	17183.2	1654.16	7997.25	7929.6
Norizalpinin	27.738	270.079	1302.6	2061.13	798.827	308.888	1141.97
3-Dehydrosphinganine	141.27	300.29	1133.57	19522.7	8511.12	6310.69	9785.26
DG(22:6(4Z,7Z,10Z,13Z,16Z,19Z)/16:1(9Z)/0:0)	176.305	640.442	569.796	590.836	767.455	209.141	515.434
Austalide J	209.308	444.274	795.871	1376.78	717.377	306.48	1325.51
PE(22:5(4Z,7Z,10Z,13Z,16Z)/16:0)	46.671	766.531	16179.9	10029.7	58382.4	64712.4	37801.1
PE(18:3(6Z,9Z,12Z)/20:2(11Z,14Z))	32.551	765.58	1371.93	1540.91	1234.29	1483.09	1700.7
LysoPC(16:0)	198.844	496.34	1.69299e+07	1.6303e+07	1.48305e+07	1.86374e+07	1.53439e+07
3-Indoleacetonitrile	45.8965	157.075	21933.3	17689.3	19724.5	17879.4	17616.3
Prolyl-Alanine	346.575	186.412	9176.44	9814.44	10933.4	11077	10691.6
Pantothenic acid	311.663	221.025	2236.41	1845.55	2340.52	1931.51	1836.4
Rubraflavone A	381.233	408.147	2266.6	1962.84	5012.14	1331.5	2416.88
Propionylcarnitine	283.625	218.139	223314	316977	102335	171536	205142
2-Acetyl-3-ethylpyrazine	231.624	151.086	3244.1	3074.19	3418.2	3040.73	3336.06
Bisnorbadioquinone A	46.33	650.506	1001.28	613.626	1768.81	1284.24	1023.49
PC(P-18:0/22:5(4Z,7Z,10Z,13Z,16Z))	143.161	820.619	22078.4	10398.7	23271.1	5384.7	5571.53
12-HPETE	121.579	319.21	8754.42	11678.3	319.013	16395.7	8767.25
19-Hydroxydeacetylnomilinic acid 17-beta-D-glucopyranoside	440.924	687.195	1139.76	1374.24	1241.52	945.618	1173.87
Pravastatin	272.007	446.26	1021.09	1069.76	1168.09	1028.17	1348.94
PS(20:0/20:4(5Z,8Z,11Z,14Z))	158.732	840.572	6237.02	6217.4	10172.2	6560.69	8415.49
Isoleucyl-Alanine	228.234	203.109	657.512	557.468	472.833	1097.22	547.495
Uridine	162.952	244.118	4502	5551.99	11025.1	3477.74	6376.22
N-Benzoylanthranilic acid	278.469	241.173	7424.27	7977.94	10525.8	5895.83	9185.7
N4-Acetylcytidine	173.338	286.103	5676	2833.46	3435.46	5754.13	4526.14
beta-D-Glucosamine	283.973	180.978	4293.53	4453.18	4931.84	3940.89	6767.24
PC(22:2(13Z,16Z)/15:0)	124.127	799.601	13904.7	10127.8	11710.5	6846.74	9642.6
(2E,11Z)-Wyerone acid	308.56	245.08	4457.93	4212.9	2560.77	4740.64	4508.4
N-Acetylhistidine	321.033	198.087	4527.14	4033.57	4604.69	3573.39	3982.74
Monoethylhexyl phthalic acid	430.39	280.138	5808.52	5257.04	8074.54	3516.73	6504.21
Pipotiazine	429.307	475.214	1396.45	1761.94	1422.64	1328.49	1583.35
1-Isobutanol	522.433	453.237	2019.04	2047.74	1873.21	2108.9	1713.95
Dethiobiotin	413.709	229.079	14740.4	12267.6	15551.3	8809.27	9663.32
Prolyl-Hydroxyproline	400.214	229.118	21800.8	9530.64	37942.1	14698.4	22684
LysoPE(16:0/0:0)	236.276	453.333	3509.59	6453.48	2045.26	929.665	3492
Plantagonine	277.872	177.134	6424.8	5628.04	6080.21	6659.28	6356.1
Trigonelline	290.742	138.055	148994	170276	169691	61058	155464
PC(P-18:1(11Z)/20:3(5Z,8Z,11Z))	47.3235	794.563	1854.53	1338.39	4323.01	4572.93	2389.95
APC	40.755	618.459	1255.13	761.162	2440.54	2478.9	1970.43
LysoPC(P-16:0)	210.326	480.276	4224.72	20762	3578.23	2197.68	7049.15
Epirubicin	429.048	544.76	250.827	445.179	328.319	404.816	488.356
PC(18:4(6Z,9Z,12Z,15Z)/20:3(5Z,8Z,11Z))	117.57	805.556	114044	140803	144489	102383	87605.3
N-a-Acetyl-L-arginine	372.911	216.133	2647.61	2671.54	2435.26	1530.94	2422.02
PC(22:6(4Z,7Z,10Z,13Z,16Z,19Z)/P-18:1(11Z))	146.259	816.577	15217	21404	26167.8	19640.1	17682.8
Pterosin K	335.127	267.088	1009.17	1144.24	1333.86	954.242	1149.31
2-Angeloyl-9-(3-methyl-2E-pentenoyl)-2b,9a-dihydroxy-4Z,10(14)-oplopadien-3-one	242.133	428.279	3778.87	12276.9	3414.86	624.659	5473.75
Tetramethylsilane	311.851	301.079	752.668	805.905	1206.97	787.762	912.193
Acetylcholine	376.161	146.117	83338.8	85556	97723.1	102716	96980.2
2-(3,4-dihydroxyphenyl)-7-hydroxy-4H-chromen-4-one	50.388	271.206	4283.49	3798.29	4195.38	6165.93	5125.97
Glycerophosphocholine	376.212	257.123	988.989	908.156	1324.39	946.299	868.904
R-95913	295.499	331.106	623.609	581.999	812.594	710.217	540.961
L-Leucine	267.183	132.102	77896.1	61731.1	57627.8	40106.9	56051.1
Chrysaloin	400.481	403.149	15530.1	12813.4	14823.2	12793.6	16981.3
PC(22:4(7Z,10Z,13Z,16Z)/15:0)	112.452	795.609	53308.2	42577.6	38119	70411.4	31492.7
2-(2-Methylbutanoyl)-9-(3-methyl-2E-pentenoyl)-2b,9a-dihydroxy-4Z,10(14)-oplopadien-3-one	258.951	431.298	4511.59	15847.6	5713.8	1316.16	6697.84
L-Targinine	515.198	189.159	25841.2	27006.9	20533.9	31291.9	27191.9
PC(20:5(5Z,8Z,11Z,14Z,17Z)/18:1(11Z))	178.044	806.625	3137.48	1659.81	3748.26	4078.71	3394.85
Succinic acid semialdehyde	326.9	124.039	853.502	1600.71	480.862	340.668	372.137
1-(Methylthio)-1-hexanethiol	33.8045	165.091	4114.08	3496.71	4169.91	3195.35	2811.61
PC(20:4(5Z,8Z,11Z,14Z)/18:3(6Z,9Z,12Z))	177.441	804.61	2368.41	1538.99	3320.31	1400.82	1877.17
Carnosine	413.063	226.18	13620.4	10761.2	12625.7	15135.1	12699.7
3-Dehydrocarnitine	316.234	160.034	557.781	692.973	310.672	337.235	452.319
Maltohexaose	399.802	1013.3	3897.34	4081.42	7575.33	1832.65	5365.44
Phlorisobutyrophenone 2-glucoside	445.264	358.159	1399.78	1132.89	2766.47	616.141	1525.57
Sphinganine	51.48	302.305	17563.4	121711	62989.3	39335.6	61518.4
Corticosterone	43.194	347.221	123979	157954	125859	121361	137604
(9S,10E,12Z,15Z)-9-Hydroxy-10,12,15-octadecatrienoic acid	175.351	277.024	580.218	2676.29	811.299	1148.92	2149.89
Pyro-L-glutaminyl-L-glutamine	183.458	259.093	3240.41	3454.97	2887.96	3884.62	3669.13
Ubiquinone-2	69.524	318.217	1930.44	1058.88	210.487	5977.15	651.195
Argenteane	32.545	655.315	1860.46	118966	47529	30651.6	54880.1
Xanthohumol E	361.58	407.188	5096.26	5054.41	4567.22	6338.58	4865.63
PC(P-18:1(11Z)/20:5(5Z,8Z,11Z,14Z,17Z))	46.94	790.536	996.514	1180.43	1276.21	1667.37	1051.58
Histamine	391.699	113.071	760.503	947.034	817.572	562.873	676.109
Norfluoxetine glucuronide	452.334	471.218	5877.64	5522.61	10346	3549.33	6369.2
2-acetyl-1-alkyl-sn-glycero-3-phosphocholine	195.104	525.373	3.72424e+06	3.00504e+06	3.69353e+06	4.61333e+06	4.25387e+06
Heterophyllin	352.901	504.887	22920.1	22044	22308.4	21747.2	22730.1
PC(20:5(5Z,8Z,11Z,14Z,17Z)/14:0)	146.962	751.548	2413.73	2455.32	1859.64	3037.53	1715.82
Kanzonol Z	244.029	407.018	406.113	399.457	357.59	675.355	528.907
Phosphatidylserine	27.413	385.179	727.136	576.618	482.391	2210.95	783.185
Gliquidone	329.108	528.226	1228.8	1161.77	1256.85	1044.84	1128.88
Netilmicin	200.775	476.313	19172.9	32726.3	11278.2	9570.56	20846.9
Sakacin P	279.106	216.171	1562.79	1595.73	2090.68	1096.89	1490.18
Biochanin A	27.367	285.076	1988.02	1114.98	5011.26	241.574	1904.37
Glicophenone	478.522	360.127	18876.5	18829	28286.1	19131.2	22331.3
Cinnamyl cinnamate	386.627	266.076	3748.06	5218.66	5454.35	3871.29	4326
Neotrehalose	422.852	364.121	6990.12	6298.4	20822.7	3239.72	9495.94
3-(3,4-dihydroxyphenyl)prop-2-enoic acid	203.374	180.065	5052.43	7109.5	6877.01	1422.9	5915.64
PC(20:3(5Z,8Z,11Z)/16:0)	125.677	784.58	1.7578e+06	1.70341e+06	1.64492e+06	1.26199e+06	1.44415e+06
Cholesterol	46.32	370.258	2198.67	1507.17	3143.3	2904.36	2311.09
Fusarochromanone	26.761	293.153	2753.13	2587.59	2489.56	1785.68	2348.91
Raloxifene	373.597	473.244	354.058	281.442	348.961	368.785	332.337
Pseudouridine	262.262	245.059	4059.31	3728.49	4090.85	3201.2	3992.28
Benzyl O-[arabinofuranosyl-(1->6)-glucoside]	461.993	404.152	1884.33	1953.37	1956.08	1635.75	2460.56
L-Theanine	391.374	175.107	13003.5	9851.67	12408.9	9564.93	12282.3
Adlumidiceine	460.72	399.252	1482.79	1607.92	1679.5	1295.65	1500.98
3-(1,1-Dimethylallyl)scopoletin 7-glucoside	316.389	423.164	9719.78	10287.6	10435.5	10343.6	10348.9
LysoPC(22:2(13Z,16Z))	165.327	576.47	5167.77	4345.57	8787.16	3113.84	5420.09
(2R,3R,4R)-2-Amino-4-hydroxy-3-methylpentanoic acid	300.496	148.003	562.28	839.104	171.11	815.412	381.607
4-Imidazolone-5-propionic acid	369.466	156.101	1055.23	1038.41	1071.72	664.306	896.064
Mycophenolic acid	60.607	321.13	7515.09	11846.6	20972.5	17126.6	14094.7
Prolylglycine	287.575	172.097	2817.68	3100.93	2663.35	2774.41	2774.69
PC(22:5(4Z,7Z,10Z,13Z,16Z)/15:0)	110.634	793.593	29463.6	16561.8	25969.6	21559.5	20116.1
Hydrocortamate	202.254	476.235	2232.77	8582.06	514.936	5763.85	3613.3
PC(18:1(11Z)/15:0)	153.127	746.567	85737.3	97190.7	52363.3	25800.2	56053.2
1,3-Diacetoxy-4,6,12-tetradecatriene-8,10-diyne	371.958	300.178	1410.5	888.296	2110.38	1436.37	1630.14
PC(P-18:0/18:1(11Z))	151.315	773.587	64194.7	60859.8	99408.8	36475.6	67686.9
SM(d18:1/18:1(9Z))	184.323	729.589	24291.1	19994.7	22118.3	36344.6	20264
Alanyl-Asparagine	358.169	203.138	4055	2436.9	7144.44	4675.73	4253.56
PC(P-18:1(11Z)/20:2(11Z,14Z))	156.025	797.533	8271.45	10910.6	5320.29	10836.2	9252.89
LysoPE(0:0/18:0)	190.643	481.347	31929.7	19293.1	31621.6	43525.5	30185.4
PA(22:6(4Z,7Z,10Z,13Z,16Z,19Z)/22:2(13Z,16Z))	150.833	801.62	16251.4	12917.3	13795.2	8406.63	9720.94
PC(22:6(4Z,7Z,10Z,13Z,16Z,19Z)/P-18:0)	143.782	818.604	21258.1	13963.8	23313.2	26075	17104.6
PC(18:1(11Z)/20:3(5Z,8Z,11Z))	114.927	810.6	1.69651e+06	1.69052e+06	2.57477e+06	2.21195e+06	1.68474e+06
Hydroxyprolyl-Histidine	314.01	269.96	1436.65	1422.06	1502.91	995.517	1322.13
Cotinine N-oxide	253.429	193.097	19974.6	19391.4	27986.5	15314.7	22189.5
L-Histidine	413.405	156.102	1172.84	1373.59	972.954	845.731	1039.45
Demethylated antipyrine	165.327	176.056	5597.9	4597.54	5426.1	3901.98	4965.01
PC(20:5(5Z,8Z,11Z,14Z,17Z)/16:0)	123.933	780.091	34549.8	27544.6	20918	34158.1	25925.3
PC(20:4(8Z,11Z,14Z,17Z)/15:0)	114.493	767.579	15225.2	13126.2	13177.4	25550.8	12872.4
LysoPC(20:4(5Z,8Z,11Z,14Z))	194.234	543.619	8743.31	8201.08	10854.1	7145.09	9992.65
15-KETE	171.355	336.153	2628.49	3229.87	3835.77	2944.29	3056.3
3,3',4',5,7,8-Hexamethoxyflavone	355.659	402.882	8553.41	7982.84	8240.51	7613.44	8345.74
Tolmetin	235.545	280.09	18480.5	21886.8	23696.3	14654.6	18214
PS(20:0/20:5(5Z,8Z,11Z,14Z,17Z))	145.914	838.626	42381.8	37140.4	55168.4	32726.8	38945.3
L-Octanoylcarnitine	203.067	288.253	2131.71	1677.82	1097.69	1553.62	1620.17
PE(20:2(11Z,14Z)/14:0)	185.362	715.574	3818.54	3505.86	4749.94	3869.75	2773.76
LysoPE(0:0/20:4(5Z,8Z,11Z,14Z))	247.913	502.189	623.633	1263.28	943.181	315.105	436.138
PC(16:1(9Z)/15:0)	156.54	717.526	3253.07	4192.24	2311.35	2305.61	2363.52
Nicotinic acid mononucleotide	327.448	256.081	3063.24	5557.33	3354.13	1375.52	3002.35
Prolyl-Threonine	298.991	217.118	4834.75	4651.32	4828.5	3753.35	4383.68
4-Hydroxy-1-(3-pyridinyl)-1-butanone	300.312	165.965	393.087	463.847	165.28	460.155	267.587
Hebevinoside V	211.593	851.498	611.645	1272.3	358.141	18.1651	405.695
PC(18:0/16:0)	153.151	763.593	42077.5	54532.7	26265.8	39173.8	28523.6
PS(22:4(7Z,10Z,13Z,16Z)/20:1(11Z))	117.012	865.605	5699.54	4138.58	4092.61	3842.25	3358.07
LysoPC(24:0)	202.512	609.059	4131.82	4186.94	3073.75	3775.33	3875.81
Urocanic acid	290.97	139.058	10977	12420.3	11138.9	4624.84	11451.2
Mesoridazine	459.078	387.126	8365.3	10647	11618.7	9515.83	9732.06
Melleolide M	38.146	453.168	3870.22	4705.47	6728.43	8186.13	7223.85
Lymecycline	459.891	603.278	2130.26	1764.6	2237.08	1940.89	2189.67
PC(20:2(11Z,14Z)/15:0)	130.911	772.584	84080.8	100904	85316.1	34542.1	61468.7
Creatine	337.359	131.101	2256.26	1709.35	2435.03	2267.62	1686.53
Hexylamine	52.3335	102.128	27905.5	32992.6	23710.7	27984.4	27634.6
PC(22:1(13Z)/14:1(9Z))	176.463	786.385	0	2351.14	485.194	272.048	1168.55
Tranexamic Acid	285.183	157.975	4440.5	4048.02	4076.37	3305.66	3690.52
Cortexolone	46.363	346.274	1097.36	1076.64	1290.35	1329.97	1574.19
PC(18:3(9Z,12Z,15Z)/18:2(9Z,12Z))	124.371	780.553	462793	629977	457041	342609	356016
lysoPC(26:1(5Z))	208.472	634.258	336.829	333.592	902.333	418.365	695.906
Glycitein	1.456	284.164	805.537	594.893	727.025	851.079	642.74
Dodecaprenyl diphosphate	198.964	994.682	25458	24876.5	23018.6	26218.7	26082
CerP(d18:1/12:0)	195.191	562.326	7849.25	6665.15	7256.81	8196.3	8261.69
Montecristin	205.888	575.503	16477.1	17941.4	16597.2	13856.7	13133.9
5-Hexenyl glucosinolate	268.544	402.13	2503.05	2662.11	2045.18	2430.36	2317.03
Piperidine	269.486	86.0972	13767	15114	11217	11247.2	13820.6
13-L-Hydroperoxylinoleic acid	235.712	296.064	6533.48	8302.68	7890.15	5013.54	7260.06
3-Dehydroxycarnitine	249.776	146.994	171.354	155.517	141.09	462.279	212.939
Thiamine	339.334	265.115	5175.23	4933.55	5351.34	4925.38	4922.14
LysoPC(16:1(9Z)/0:0)	200.915	493.764	3607.16	5977.61	1773.53	1311.92	3515.08
PC(20:1(11Z)/14:1(9Z))	132.528	758.569	5.06636e+06	5.29516e+06	4.12944e+06	4.38721e+06	4.12165e+06
PC(16:1(9Z)/18:0)	133.173	760.578	807884	1.18325e+06	733132	889423	568602
Carvedilol	400.169	407.19	8415.76	9783.99	7473.9	6869.84	7575.2
Phenylacetylglutamine	362.593	265.116	14442.7	14820.2	13237.1	15645.4	13517.8
Ligustroside	362.688	525.199	1006.75	1150.7	774.388	992.015	870.023
Benzyl beta-primeveroside	378.618	403.15	8403.93	9082.02	9610.07	7345.14	9016.88
PS(15:0/16:0)	45.261	722.505	16978.7	10834.5	58787.9	64826.1	38755.7
PC(20:0/14:0)	152.618	762.589	154056	202905	109726	137886	206879
PS(18:2(9Z,12Z)/22:2(13Z,16Z))	125.367	839.594	6461.88	5967.76	8965.93	5348.45	6321.91
PC(22:6(4Z,7Z,10Z,13Z,16Z,19Z)/15:0)	119.591	792.554	34055.2	18073.1	38677.8	31685.1	17582.7
Atrovirinone	368.807	456.86	849.715	791.258	695.763	714.173	904.75
7E-Mycosinyl acetate	278.464	256.342	1992.88	1991.39	2190.14	928.388	1951.28
Ethyl 2-furanacrylate	262.429	167.089	6881.9	7680.66	6351.86	5780.32	7409.78
Stearidonic acid	185.169	278.106	1454.18	1106.93	1421.48	1248.96	1611.49
PC(18:3(6Z,9Z,12Z)/16:0)	152.562	756.166	27569.2	20197.9	30059.7	30940.2	31114.5
5-Hydroxy-6-methoxyindole glucuronide	288.58	339.971	1317.18	1271.73	1294.13	1275.85	1151.82
Anserine	406.421	242.078	16205.3	17262.2	19236.5	15400.6	16964.6
Proline betaine	290.196	158.996	17555.7	20857.8	30933.8	22591.8	26418.5
Phenylmethyl benzeneacetate	307.829	226.104	5671.86	9173.85	3090.92	9835.82	7780.93
Cefradine	313.072	349.127	906.88	768.302	856.259	763.931	877.099
PS(22:2(13Z,16Z)/18:1(9Z))	157.26	842.591	9103.98	7042.3	16119.8	10031.9	9715.44
Papaverrubine B	429.161	387.107	625.02	410.586	799.74	875.901	665.031
Medicagenic acid 28-O-[b-D-xylosyl-(1->4)-a-L-rhamnosyl-(1->2)-a-L-arabinosyl] ester	354.131	912.697	824.545	781.415	758.26	792.335	814.637
Epinephrine	323.171	184.071	5063.99	4344.47	4656.68	4866.06	5335.58
PA(22:2(13Z,16Z)/22:0)	119.264	813.612	81103.9	90146.1	89433.3	44007.9	58885.4
PE(P-18:1(11Z)/18:4(6Z,9Z,12Z,15Z))	45.078	721.515	2616.82	1237.3	3640.44	2823.17	2347.63
N2-(gamma-Glutamyl)-4-carboxyphenylhydrazine	338.735	281.142	6064.18	5231.83	7129.92	3224.7	5581.79
Falcarinone	367.578	242.099	335.329	273.039	388.288	341.389	233.213
PS(18:0/20:3(8Z,11Z,14Z))	47.814	815.513	541.133	342.343	1772.63	2055.51	946.539
5-Acetamidovalerate	367.685	160.107	2533.64	3305.28	3355.97	1620.77	2788.9
PC(14:1(9Z)/16:1(9Z))	185.583	701.559	197794	197223	161912	259635	177484
Myrigalon B	353.531	301.141	14777.7	12271.9	20522.3	15062.4	16278.5
PC(22:5(4Z,7Z,10Z,13Z,16Z)/14:0)	148.424	781.555	184272	212986	156343	162166	163177
Trovafloxacin	314.373	416.114	2904.73	2930.02	2364.64	2198.13	2296.88
LysoPI(18:0/0:0)	235.698	600.351	1402.73	1936.55	1639.49	831.198	1817.55
PE(24:1(15Z)/20:5(5Z,8Z,11Z,14Z,17Z))	147.44	848.556	9293.59	9387.11	8803.36	8890.97	6071.68
Methylhalfordinol	263.024	252.17	2438.3	3942.38	2914.9	3796.36	3377.12
PC(20:2(11Z,14Z)/22:4(7Z,10Z,13Z,16Z))	144.592	862.629	11405.8	10416	17170.1	5366.57	10270.2
6-Hydroxy-5-methoxyindole glucuronide	300.187	340.103	2444.76	3804.79	2177.57	574.588	2186.22
PE(22:4(7Z,10Z,13Z,16Z)/14:0)	138.015	740.522	7682.05	8489.59	6425.83	5376.34	5247.23
2-Pyrrolidineacetic acid	337.355	130.097	26799.6	20370.2	18899.3	31923.8	24639.9
Fenoprofen glucuronide	277.846	418.152	818.362	871.621	1495.98	484.301	852.428
Epidermin	422.575	261.144	49739.2	29771.3	51393.5	33834.2	51720.2
Dihydrodeoxy-8-epiaustdiol	47.818	223.17	2029.7	1737.81	2516.08	2704.72	2583.43
Cohibin C	589.927	576.534	997.078	915.003	1002.85	1033.57	941.183
PC(P-16:0/22:6(4Z,7Z,10Z,13Z,16Z,19Z))	143.795	790.574	13132.3	11486.4	17156.3	18926.2	17657.7
PA(20:2(11Z,14Z)/22:0)	609.587	785.607	2494.21	2939.74	2926.12	2928.56	2861.92
Beclometasone dipropionate	362.591	521.045	5322.24	8024.08	1483.13	5110.07	4932.34
Bortezomib	44.703	366.301	2707.33	1900.01	4321.51	2591.42	2110.4
Mammea B/AB	459.076	408.18	13310.3	11209.7	11659.5	10283.5	10733.2
PS(22:2(13Z,16Z)/16:0)	149.936	815.631	13229.9	10585	12297.4	13407	12820.1
Stercurensin	385.606	284.105	936.895	1007.55	1059.99	787.935	1234.85
PC(P-18:1(11Z)/22:4(7Z,10Z,13Z,16Z))	92.468	820.613	3258.08	4886.8	2772.26	3559.5	3298.11
PA(22:6(4Z,7Z,10Z,13Z,16Z,19Z)/22:0)	195.549	805.529	2896.63	2180.94	3057.74	4475.52	3030.9
Dihydrocapsaicin	53.552	309.121	2654.21	1900.17	1572.63	2143.2	2070.07
PC(20:3(5Z,8Z,11Z)/14:1(9Z))	126.282	754.537	72408.4	92022	106681	49056.5	71916
Homocitrulline	362.567	190.014	1443.73	2028.1	838.897	1464.55	1442.58
PC(20:3(8Z,11Z,14Z)/15:0)	146.296	769.592	25678.9	22897	21361	57229	26526
PC(22:5(7Z,10Z,13Z,16Z,19Z)/22:6(4Z,7Z,10Z,13Z,16Z,19Z))	141.963	879.576	4015.23	5166.74	6252.59	3667.91	6514.06
LysoPC(24:1(15Z))	205.01	605.541	1714.26	2063.82	1366.79	699.934	983.745
Tetrahydrofurfuryl cinnamate	444.05	233.113	1623.77	1401.03	1711.3	938.666	1852.37
2-Hydroxy-3-methyl-4H-pyran-4-one O-(6E-cinnamoyl-b-D-glucoside)	316.143	419.124	11158.3	12571.7	11419.9	7109.9	13061.5
Streptozocin	330.612	266.122	1868.84	1747.07	5325.93	1690.22	2016.92
PC(20:2(11Z,14Z)/18:4(6Z,9Z,12Z,15Z))	115.662	806.569	2.84518e+06	2.40158e+06	3.46939e+06	3.12915e+06	2.4197e+06
1H-Indole-3-carboxaldehyde	79.049	147.054	18101.4	11408.8	16786.7	10108.5	13766.5
LysoPC(22:0)	166.845	581.299	2406.93	4019.76	2113.43	1687.31	3471.63
PC(P-18:1(9Z)/18:2(9Z,12Z))	192.133	767.998	1989.86	1355.58	1288.49	1441.76	1378.82
LysoPC(18:1(11Z))	236.276	521.358	1764.8	3377.82	1773.16	347.367	1729.54
Pyridoxal	137.161	167.093	13985.9	12456.7	12693.8	7069.81	16794.6
PA(22:0/20:1(11Z))	150.679	788.607	338626	324334	401350	228640	264150
2,3-Dehydrokievitol	386.315	370.185	911.597	1146.83	1213.81	1069.17	1374.3
L-Isoleucine	240.786	133.043	898.159	918.643	720.718	913.425	938.573
PS(22:4(7Z,10Z,13Z,16Z)/18:1(9Z))	113.55	837.617	78127.1	60834.3	91883.3	57757.7	34879.7
Folinic acid	459.357	474.188	10854.4	10627.9	10361.5	11759.9	13551.1
5,7-Dihydroxy-3',4'-dimethoxy-8-(3-hydroxy-3-methylbutyl)-isoflavone 7-glucoside	232.448	564.224	1235.33	1522.95	2778.6	960.511	1705.27
L-Threonine	287.243	120.048	4968.87	4761.38	4036.14	5443.9	4608.81
15-Deoxy-d-12,14-PGJ2	135.434	317.211	11656.2	17180.5	484.517	19348.1	15744.8
Budesonide	172.217	431.246	7387.64	12385.5	9422.21	10639.4	12152.4
Leucodopachrome	226.561	196.064	489.156	514.739	564.44	1349.7	687.712
5-HETE	46.3035	303.231	14878.1	14191.1	21510.8	37661.7	19038.5
(R)-1-O-[b-D-Glucopyranosyl-(1->6)-b-D-glucopyranoside]-1,3-octanediol	27.991	470.24	1164.55	667.761	1491.94	776.243	708.229
PE(24:1(15Z)/18:3(6Z,9Z,12Z))	159.189	824.565	13200.1	12338.8	10387.9	10079	14941
Sulfamethazine	49.261	278.218	2853.01	3013.29	3830.35	4050.96	2597.03
Flurandrenolide	44.064	441.336	5068.09	7390.05	2358.53	6602.48	4982.17
2-Amino-3-methylbenzoate	285.887	151.116	704.144	1902	913.149	1260.68	1218.95
N-gamma-L-Glutamyl-D-alanine	266.509	219.08	264.752	254.98	160.115	651.505	300.786
PC(14:1(9Z)/18:0)	153.808	732.552	303677	390574	155806	185713	247184
Valyl-Glycine	371.649	175.09	12760.4	10033.8	15918.6	11090.1	12160.4
Prulaurasin	381.533	312.157	961.252	1039.14	1118.32	1058.96	1200.15
2-O-Methylcytosine	168.992	126.102	1360.27	781.697	1021.81	995.662	402.072
4-(2,6,6-Trimethyl-1,3-cyclohexadien-1-yl)-2-butanone	52.3115	192.159	130194	117007	352965	304295	235098
PS(20:2(11Z,14Z)/20:3(8Z,11Z,14Z))	159.066	838.56	7862.48	6464.02	8427.42	5562.45	7446.95
Methylimidazoleacetic acid	287.466	141.005	4717.11	3167.99	4334.81	4141.23	2955.14
PC(18:3(9Z,12Z,15Z)/14:0)	152.565	728.523	4696.54	5031.97	5712.37	3542.14	3415.09
5-Methylquinoxaline	70.0145	145.075	84528.3	70185.8	86857.1	66051.5	71518.8
PC(18:2(9Z,12Z)/P-16:0)	148.088	742.574	5416.64	3864.58	3523.25	6097.75	3276.36
Liquiritin	289.776	418.947	2332.37	2097.86	2319.1	1906.76	1655.21
1H-Indole-3-acetamide	85.182	174.112	3912.86	3475.73	2548.8	5496.08	3188.52
2-(Ethylamino)-4,5-dihydroxybenzamide	325.017	197.053	6649.24	5798.2	7675.87	7683.61	7564.35
1,3-Dihydro-(2H)-indol-2-one	30.571	134.06	8787.26	7652.6	7153	5833.58	7838.07
LysoPE(16:1(9Z)/0:0)	203.361	451.302	5581.37	6578.94	5315.76	2665.64	5794.51
1,1'-[1,12-Dodecanediylbis(oxy)]bisbenzene	234.904	356.076	1232.65	1181.34	1671.8	1025.02	1008.4
PE(22:5(7Z,10Z,13Z,16Z,19Z)/22:2(13Z,16Z))	142.957	846.598	4402.26	4332.66	4767.35	2399.88	2368.64
Taraxacolide 1-O-b-D-glucopyranoside	283.635	428.301	694.876	793.545	497.671	599.901	755.106
N1-Methyl-4-pyridone-3-carboxamide	62.833	154.041	6995.76	4234.23	8592.78	6805.18	7587.75
(Â±)-4-Methylene-2-pyrrolidinecarboxylic acid	366.396	128.082	4557.09	5374.02	5101.79	3927.06	4131.23
cis-5-Tetradecenoylcarnitine	172.238	371.036	180.935	199.902	321.431	335.716	380.004
8-(1,2-dihydroxy-3-methylbut-3-en-1-yl)-7-methoxy-2H-chromen-2-one	392.703	294.143	11965	10825.8	13328.5	7161.07	13497.9
Asitrilobin C	196.447	625.455	16239.5	20474.7	13474.7	12222.9	17220.3
LysoPC(18:2(9Z,12Z))	236.512	519.348	2860.48	4913.53	2546	857.414	3559.95
PE(20:1(11Z)/22:5(4Z,7Z,10Z,13Z,16Z))	145.816	820.585	37509.9	31167.6	51007.5	17396	30236.9
Tyramine glucuronide	429.878	313.158	2005.59	1880.88	1859.61	1753.74	2119.19
Tetradecanoylcarnitine	211.787	372.261	4038.1	8927.75	2170.1	690.369	3919.55
PC(18:1(11Z)/14:1(9Z))	135.32	730.536	144969	161477	138363	77810.6	133830
LysoPC(22:1(13Z))	161.843	577.482	13004.9	5267.65	31173.9	4051.8	15176.5
1-(beta-D-Ribofuranosyl)-1,4-dihydronicotinamide	203.764	256.128	2046.33	1770.64	3594.71	1868.27	1705.95
Enterodiol	87.826	315.195	11105.8	17364.6	959.772	26880.9	11949.5
Histidinyl-Hydroxyproline	346.593	270.001	256373	247545	250146	262624	269495
PA(20:0/22:4(7Z,10Z,13Z,16Z))	123.707	781.556	253044	306552	283588	109708	241697
6-Methyladenine	242.835	150.077	1756.43	1191.79	2184.27	1045.54	1665.5
Benzocaine	331.113	166.086	3985.46	4460.53	3007.32	4628.06	4187.84
PC(20:4(8Z,11Z,14Z,17Z)/14:0)	126.691	755.541	41395	43053	53004.9	28985.9	48739.7
Prasugrel	520.57	373.244	227.874	286.125	257.64	326.085	282.187
N-Acetyldopamine	309.601	196.96	2107.78	2831.63	2604.55	2342.65	2462.27
SM(d16:1/24:1(15Z))	126.669	785.585	644052	863004	641745	419858	568747
PC(20:5(5Z,8Z,11Z,14Z,17Z)/20:2(11Z,14Z))	144.487	833.587	106213	118646	117131	69407	94088.9
Muconin	242.484	623.338	627.183	1033.28	640.183	314.767	718.576
PC(18:1(9Z)/14:1(9Z))	153.299	731.54	59057.9	65817.5	60450.8	33638.7	51275.6
PC(18:4(6Z,9Z,12Z,15Z)/16:0)	182.314	754.593	1007.3	311.946	1977.29	930.833	842.732
Eicosapentaenoic acid	45.411	304.234	3771.68	2642.67	6946.39	7584.41	3805.23
Artemoin A	611.154	552.506	2258.23	2126.23	2984.4	2108.6	2617.65
4-Aminobutyraldehyde	623.546	88.0763	2661.54	1830.55	1792.91	1774.58	1892.64
LysoPC(0:0/18:0)	195.191	523.715	13467	12640.3	15429.5	18493.6	11022.6
Menadiol disuccinate	267.98	374.136	723.746	991.054	685.174	544.666	883.468
L-Hypoglycin A	254.754	141.138	7052.77	6271.48	5652.37	8782.76	6378.94
PC(P-18:0/15:0)	185.337	732.608	1969.2	2714.24	1625.79	2260.42	2228.01
PC(16:1(9Z)/22:5(4Z,7Z,10Z,13Z,16Z))	115.662	807.572	1.33389e+06	1.48643e+06	1.87959e+06	1.72416e+06	1.28728e+06
Gancaonin P	458.964	371.124	1783.93	1872.04	2290.7	2186.7	2548.08
2-Acetylpyrazine	317.019	123.055	7322.93	8193.87	3641.52	8424.64	7232.4
1-O-Hexadecyl-2-O-dihomogammalinolenoylglycero-3-phosphocholine	147.404	770.597	29239.7	35943.6	31832.4	16549.1	18313.9
PA(22:2(13Z,16Z)/20:1(11Z))	122.567	783.572	2.80092e+06	2.36598e+06	3.03194e+06	3.12378e+06	2.55803e+06
11-Hydroxyprogesterone 11-glucuronide	259.681	506.271	344.602	1615.2	538.21	167.513	944.394
PE(22:6(4Z,7Z,10Z,13Z,16Z,19Z)/20:0)	113.155	820.584	95321.4	63420.7	102597	37811.1	49680.5
5-Methoxytryptophol	239.559	191.101	1355.97	3056.42	1123.84	3337.01	1801.81
Oxidized-adrenal-ferredoxin	376.843	185.029	844.199	1202.48	1272.56	1160.61	1379.47
Myrsinone	39.044	294.243	7393.82	4021.42	2004.89	4744.42	4839.2
PC(P-18:0/14:0)	154.881	718.575	3381.37	1613.81	3387.91	6713.4	2406.33
4-Amino-1-piperidinecarboxylic acid	278.474	145.105	3142.13	3573.45	4466.79	2639.19	4429.11
2-Methylbenzothiazole	617.16	150.036	4715.96	3962.25	3462.1	6447.84	3807.73
7-Ethoxy-4-methyl-2H-1-benzopyran-2-one	46.06	204.084	5028.08	3736.6	5578.34	4563.19	4936.58
Vignatic acid B	198.82	519.327	56066.3	66040.8	53950.4	35049.2	57693.7
SM(d18:1/24:1(15Z))	211.535	813.549	348.507	691.101	267.446	205.72	184.686
PA(22:0/18:0)	152.376	761.585	612965	689359	372551	641345	467098
PG(18:1(11Z)/22:4(7Z,10Z,13Z,16Z))	157.572	825.573	8578.91	8853.45	9408.84	8968.47	11740.6
Linamarin	323.2	247.111	1011.04	1028.35	1046.17	1076.85	1057.15
DG(18:2(9Z,12Z)/20:4(8Z,11Z,14Z,17Z)/0:0)	28.774	642.344	143.574	861.404	520.619	246.045	647.215
PG(18:0/22:4(7Z,10Z,13Z,16Z))	155.149	826.592	9488.23	11278.3	13982.2	12961.4	11792.5
Threoninyl-Leucine	476.776	233.149	1858.07	1717.08	2530.93	1223.4	1890.44
Dieporeticenin	29.3715	573.345	145.889	1574.23	899.599	570.242	1304.4
PC(20:3(8Z,11Z,14Z)/14:0)	152.833	757.168	10450.8	8577.04	9034.29	11824.6	5305.45
(Z)-N-Feruloyl-5-hydroxyanthranilic acid	459.078	330.098	7833.38	7105.54	4193.67	6496.04	6204.47
PC(16:0/14:1(9Z))	155.202	704.522	17572.2	24376.8	6878.52	6102.9	11410.2
Secoisolariciresinol 9,9'-diglucoside	352.957	687.798	4547.01	3490.01	3917.91	4432.09	4546.12
PS(20:3(8Z,11Z,14Z)/18:0)	148.2	814.622	40183.3	68788.3	46833.6	32363.1	26736.3
PC(16:1(9Z)/14:0)	186.137	704.577	91029.8	98311.8	82995.9	108240	90930.1
Hyperin 6''-[glucosyl-(1->3)-rhamnoside]	373.459	772.558	310.996	333.454	364.611	382.998	237.552
PE(22:6(4Z,7Z,10Z,13Z,16Z,19Z)/20:1(11Z))	142.413	817.594	7759.11	7730.31	9753.25	7761.55	8350.74
6-Acetyl-2,3-dihydro-2-(hydroxymethyl)-4(1H)-pyridinone	261.158	169.169	1732.92	2157.91	1593.2	1270.27	1663.99
Cerulenin	222.422	224.128	2056.83	2105.48	2578.63	1863.23	2435.21
Hyperforin	588.939	537.394	611.406	676.606	670.713	690.931	619.231
1-Palmitoylglycerophosphoinositol	256.927	573.303	343.747	377.178	378.963	499.382	260.139
(3R,8E)-3-Hydroxy-5,8-megastigmadien-7-one	583.069	209.153	1698.33	1728.29	1838.07	1266.18	1106.37
5-Hydroxy-L-tryptophan	36.381	220.17	3848.18	2877.25	4041.1	2366.65	3673.46
1-(Hydroxymethyl)-5,5-dimethyl-2,4-imidazolidinedione	392.276	159.076	26117.1	33651.8	27109.2	16122	30251.7
Fertaric acid	219.742	326.141	765.591	519.574	907.31	691.827	583.825
PC(20:3(5Z,8Z,11Z)/20:5(5Z,8Z,11Z,14Z,17Z))	143.739	830.569	246857	179018	294833	206405	227324
PC(16:0/14:0)	185.642	706.584	4294.59	5109.61	4268.07	5446.38	4567.74
Asitrilobin D	190.337	626.327	2769.52	3539.7	1935.56	1790.71	1718.67
PS(20:0/18:3(6Z,9Z,12Z))	194.191	814.505	1754.18	1747.53	1103.2	1144.6	1141.87
Nornantenine	241.125	325.252	534.392	1525.64	592.088	246.209	665.367
PC(15:0/18:2(9Z,12Z))	134.593	744.553	108279	119482	114640	75014.2	134488
DG(18:2(9Z,12Z)/18:3(6Z,9Z,12Z)/0:0)	33.17	615.498	8679.81	11113.8	8613.9	5944.2	7312.52
PE(P-18:1(11Z)/22:5(4Z,7Z,10Z,13Z,16Z))	161.12	776.577	14403.4	11191.2	12478.6	10562.2	14079.3
Arachidyl carnitine	171.998	456.404	5045.51	3839.41	4287.08	7277.93	5163.86
Comosin	409.059	374.133	3371.94	2682.65	4800.98	4633.01	3863.01
35S-Methylokadaic acid 7-hexadecanoate	195.724	1057.71	5085.1	4992.68	4582.77	3870.89	5324.04
8-Hydroxyguanine	249.401	168.05	1254.85	730.242	953.242	2377.1	1521.27
Prostaglandin H2	69.933	334.295	3283.81	10545.7	5448.73	6674.68	6119.18
Mianserin	385.544	302.075	2878.65	2775.99	3028.91	2360	3414.37
Caffeoyl tyrosine	429.917	344.207	484.487	379.258	399.786	643.547	430.513
alpha-[3-(Nitrosoamino)propyl]-3-pyridinemethanol	269.788	195.141	661.917	1348.74	868.076	932.427	735.27
PC(18:3(6Z,9Z,12Z)/15:0)	152.618	742.537	8138.21	13038.9	8619.9	3773.98	7069.53
PA(18:2(9Z,12Z)/20:4(5Z,8Z,11Z,14Z))	152.092	721.478	5823.72	7909.13	6505.34	10093.6	8732.05
Zanamivir	319.002	333.113	5087.31	5053.72	7594.99	2159.92	5112.05
Pregabalin	383.281	160.133	86099.4	95776.5	54550.3	109949	93214
1,2-Epoxy-1,2,7,7',8,8',11,12-octahydro-psi,psi-carotene	140.636	559.47	4906.32	5110.43	6015.19	3523.86	6285.11
PC(15:0/20:4(5Z,8Z,11Z,14Z))	144.379	767.577	20963.5	15123.6	18202.7	27927.4	16127.5
Neoacrimarine E	457.796	614.485	712.058	621.27	903.764	735.561	584.402
8-Deoxy-11-hydroxy-13-chlorogrosheimin	319.088	298.177	3293.98	2776.01	4292.79	1952.1	2921.81
Cafestol	69.072	317.211	12243.6	16945.4	2322.02	35513	17732.9
PC(P-16:0/18:0)	168.775	746.459	448.153	82.6912	1379.82	698.073	830.221
LysoPC(20:0/0:0)	221.202	552.329	2172.23	2743.66	7882.34	1694.24	4206.81
(5Alpha)-campestan-3-one	178.013	401.345	64807.5	44748.1	50552.1	114963	74401
PC(P-18:0/16:0)	162.811	746.604	9462.68	10832.2	8499.22	10154.9	1841.39
PC(22:6(4Z,7Z,10Z,13Z,16Z,19Z)/14:1(9Z))	161.223	775.569	12796.3	17702.1	14206.3	9634.89	15815.3
Pivaloylcarnitine	249.405	247.048	7441.84	3625.34	2960.15	24262.3	14005.6
Formononetin	305.27	268.113	4168.67	5033.91	3209.84	5757.08	4743.17
Oxazepam	329.245	286.067	2070.63	1491.02	4079.41	1859.39	2252.76
2-Biphenylol	271.327	171.112	4948.88	4046.96	4680.74	5000.5	4486.2
5-HEPE	54.9945	301.293	733.023	213.806	2961.34	0	364.934
Aspartyl-Valine	458.936	232.118	1808.55	2264.98	2492.96	1284.8	2479.19
PC(18:2(9Z,12Z)/15:0)	152.655	744.552	130496	120958	152038	68763.2	103082
PC(P-16:0/20:3(5Z,8Z,11Z))	146.296	768.588	50125.6	49709.8	37829.4	104842	48177.6
Diethyl phthalic acid	49.34	222.095	5279.14	4386.7	3831.85	4269.72	3525.1
PS(20:0/22:6(4Z,7Z,10Z,13Z,16Z,19Z))	158.251	864.574	4070.28	3510.61	3778.43	3534.3	4728.63
ent-7alpha,12beta-Dihydroxy-16-kauren-19,6beta-olide	109.12	332.332	2091.72	1225.58	1639.5	1347.23	2223.57
Tetracosahexaenoic acid	187.566	356.28	5648.89	8576.91	4686.8	7752.24	3975.01
Sorgolactone	352.867	316.92	41640.5	41591.1	41052.8	43496.7	40398
Pyrimethamine	426.585	248.132	5548.78	8515.87	5965.24	3361.47	6252.77
N-Desmethylaminopyrine	373.446	218.051	3587.14	3203.45	5450.58	3131.65	4197.82
Ganolucidic acid B	296.59	502.999	422.332	454.666	479.883	535.61	219.313
Casticin	309.411	375.937	580.431	896.875	756.115	356.972	280.349
SM(d18:1/20:0)	132.915	759.572	2.31116e+06	2.22361e+06	1.43097e+06	1.58924e+06	1.90785e+06
PC(15:0/15:0)	186.191	705.58	25722.7	24566.8	23984.6	28677.7	25522.4
Mucoxin	188.348	623.32	4785.95	4418.91	5798.57	6069.38	5364.73
Glucoraphanin	277.847	437.21	1108.1	1071.39	1825.63	720.958	1316.59
L-beta-aspartyl-L-alanine	308.127	205.126	42808.8	39235	18847	60252.2	51503.8
Malonylcarnitine	386.964	248.065	59247.5	57626.4	61737	57039.3	56685.4
1,2,3,4-Tetrahydro-2-methyl-b-carboline	89.488	187.224	9574.86	8322.21	9034.29	11054.8	10146.1
(2R,3S)-Piscidic acid	363.697	278.076	3948.28	4841.96	5049.76	3664.17	4654.27
3b,6b-Diangeloyloxy-7(11)-eremophilen-12,8b-olide	174.258	430.379	4524.91	3401.89	4545.13	8319.39	5380.03
Janthitrem B	204.483	586.348	4465.38	5949.29	7190.76	4029.46	5312.15
PC(P-18:1(9Z)/16:0)	121.585	745.476	2319.17	3326.96	2741.52	4257.16	2261.67
Cappariloside A	211.645	335.236	3043.54	6724.24	1324.11	623.205	2772.99
8-Hydroxyhesperetin 7-[6-acetylglucosyl-(1->2)-glucoside]	399.774	683.196	8615.06	8833.58	13898.2	4734.06	12057.6
9,13-cis-Retinoic acid	50.2255	301.216	29696.8	42702.7	7640.65	77452.9	43992.9
2-Methoxy-4-(4-methyl-1,3-dioxolan-2-yl)phenol	319.5	211.069	1422.81	1178.54	1839.71	1275.69	1335.5
PC(16:0/15:0)	155.343	720.553	29678.3	26907.4	22700.3	15597.4	17065.9
N-(5-Methyl-3-oxohexyl)alanine	180.287	201.233	2616.62	3130.42	2443.11	2838.09	2141.1
3-Hydroxy-1-(4-hydroxyphenyl)-1-propanone	309.44	166.95	6768.43	7998.64	7468.93	4949.91	6926.2
PC(15:0/22:6(4Z,7Z,10Z,13Z,16Z,19Z))	142.779	791.578	12843.9	10472.7	10588.2	12362.8	9494.37
Lathosterol	47.165	369.275	4108.81	4913.7	5728.75	4716.4	5452.87
Cichoriin	456.358	340.179	2303.95	1642.2	5276.33	1350.95	3563.79
Artemoin C	611.466	551.502	5107.46	6433.05	6611.16	6247.47	5947.44
1-[(2,5-Dimethylphenyl)azo]-2-naphthalenol	392.085	277.085	3244.61	3552.08	5375.17	2571.01	4107.55
Phenylalanyl-Glycine	297.393	223.092	1767.42	1749.01	2193.58	884.09	1676.68
Dehydroabietic acid	86.328	300.289	3308.14	1693.43	7867.64	5282.1	3893.59
PC(20:5(5Z,8Z,11Z,14Z,17Z)/15:0)	147.767	765.539	4371.79	5696.83	3108.98	4102.61	3256.13
Flumioxazin	46.5535	354.263	14703	7910.45	20890.5	18847.7	13600.2
3-O-Methylrosmarinic acid	497.387	375.223	1072.88	1228.85	1988.73	1322.11	1607.32
N-trans-Feruloyloctopamine	391.188	331.099	1174.22	1237.62	1335.95	996.429	2537.96
Gancaonin C	385.411	356.079	1406.95	1649.35	2050.12	1404.29	1457.86
Heptadecanoyl carnitine	177.321	414.108	1631.69	1712.51	808.303	2364.54	1623.89
Carbidopa	297.276	227.102	5204.93	2778.22	7589.94	4439.94	5174.78
Chlorogenic acid	33.171	355.203	3081.94	762.764	5622.65	7795.21	5039.87
LysoPE(0:0/22:2(13Z,16Z))	199.444	534.295	6379.06	6058.84	5077.29	6507.05	5851.68
N4-Acetylsulfamethoxazole	250.667	295.07	591.494	485.373	599.577	906.567	516.372
Myricetin 3-arabinoside	379.56	450.255	497.986	608.551	1919.25	266.185	871.651
LysoPE(20:5(5Z,8Z,11Z,14Z,17Z)/0:0)	210.313	499.293	578.103	2689.34	450.628	432.574	937.153
Serylthreonine	413.749	206.451	931.264	924.261	1076.35	856.459	1375.72
Sarcodon scabrosus Depsipeptide	259.011	485.349	231.554	501.7	338.66	71.6995	350.555
7-Aminomethyl-7-carbaguanine	440.899	180.087	1455.15	1559.93	2169.8	1002.48	1281.06
Aspartyl-Alanine	382.688	204.117	8756.06	6994.44	16315.5	7564.89	10215.3
Hydroxyprolyl-Proline	338.871	228.195	4170.85	3817.65	3988.94	4522.75	3921.44
2,8-Dihydroxyquinoline-beta-D-glucuronide	290.957	338.967	17454.7	17072.6	18386.9	18121.3	16470.6
PC(16:0/18:2(9Z,12Z))	183.969	757.62	2655.54	1632.04	3012.13	5018.42	1995.5
LysoPC(22:4(7Z,10Z,13Z,16Z))	201.474	573.305	4139.1	5504.77	2455.06	1666.41	4179.67
Taurocholic acid	200.851	516.307	13071.1	14746.9	12657.6	9131.3	12207.5
Felodipine	312.548	383.116	923.928	1108.49	1251.89	987.279	1282.07
(2E,4E)-2,4-Dodecadienal	44.4415	181.026	942.538	5519.08	2094.24	2795.98	3194.47
Avenanthramide 1s	456.726	343.268	396.399	459.845	421.353	367.427	839.511
beta-Solamarine	104.314	868.524	2496.39	2291.9	2749.25	2517.68	2322.3
4-Aminohippuric acid	385.328	184.072	1551.04	1247.75	1743.54	1213.11	1323.63
Cyclopassifloside X	164.912	698.439	547.903	542.031	1286.79	277.181	1248.33
Hydroxyprolyl-Isoleucine	357.8	244.932	3373.46	2637.6	2680.98	3190.93	3421.05
Atrazine	29.932	215.979	344.144	326.861	291.315	1389.9	765.542
Bexarotene	26.7625	349.215	23062.1	19950.8	26262.1	7251.87	18131.6
Etoposide	31.544	611.184	8541.68	10533.2	11570.5	9012.47	9213.52
Methoxypyrazine	29.1825	110.061	473.389	303.863	502.557	218.612	377.478
Cucurbitacin B	26.728	582.289	400.811	308.069	262.285	389.648	295.706
Zeranol	27.346	323.183	2012.92	1977.15	1404.74	1385.87	1332.83
Norfloxacin	29.283	320.112	261.494	1562.82	836.244	503.246	977.071
Sulfasalazine	26.63	398.992	293.195	287.211	321.401	620.709	381.671
Sitagliptin	27.282	408.111	451.521	325.41	923.04	98.4152	510.899
Ginkgolide C	24.561	441.132	483.412	377.686	1288.78	44.9907	637.229
5-Methyltetrahydropteroyltri-L-glutamate	401.4	641.256	3883.54	3949.28	4666.64	2947.62	3302.58
Eszopiclone	431.574	388.177	788.432	868.038	1385.23	754.057	908.152
1-Arachidonoylglycerophosphoinositol	252.464	621.302	1439	1488.39	1699.08	1697.26	1748.5
3'-AMP	29.929	348.057	259.008	414.713	496.326	155.013	1274.14
Clofarabine	26.7555	304.064	388.668	263.705	1077.99	212.063	469.37
3a,7a-Dihydroxy-5b-cholestane	167.029	405.372	3329.24	2867.32	6425.2	667.269	1972.69
Oxonantenine	27.369	336.025	7321.17	8481.69	12072.1	442.633	7613.74
Moxonidine	45.58	242.012	1954.7	1894.48	2532.71	1103.98	1672.89
Linoleic acid	37.481	280.263	135542	68077.8	57415.4	101902	92826
Coriandrin	26.695	231.067	825.355	429.393	467.827	423.824	484.369
Ketorolac	27.3695	256.068	2690.15	3296.94	4595.93	513.968	2847.37
Thymidine 3',5'-cyclic monophosphate	297.082	304.046	613.361	761.549	714.044	864.486	715.56
Citrusinine I	29.7075	302	166.832	85.6412	151.078	156.83	2480.05
alpha-Terpineol propanoate	51.684	210.196	3403.3	4940.46	3503.46	3976.26	4813.43
Butyl 1-(methylthio)propyl disulfide	336.707	210.075	702.331	614.537	1142.85	1240.86	804.655
Phenylbutazone	429.882	309.129	78338.5	74631.4	106237	69599.3	88417.9
3-Oxo-carbofuran	309.327	235.92	1705.46	2158.66	1635.21	2015.2	1260.59
(+)-Ligballinol	28.656	299.128	1017.18	1111.63	1684.77	1132.97	1430.6
Calystegin A3	40.665	160.076	3927.75	4448.1	4169.26	2656.86	3877.83
Musanolone C	1.605	307.097	505.703	461.206	507.558	593.548	517.66
4'-Methylacetophenone	29.995	135.063	867.232	719.113	855.469	610.467	600.056
Zolpidem	26.7465	308.173	273.73	145.036	152.22	343.103	110.873
Taurodeoxycholic acid	199.287	500.351	16070.7	15768.8	16154.2	18344.5	14612.4
Aldosterone	29.9715	361.198	6600.96	4186.05	5094.14	3231.31	3888.46
Trandolapril	176.595	432.25	2152.77	2939.38	3621.63	2033.17	2762.75
PG(22:6(4Z,7Z,10Z,13Z,16Z,19Z)/20:3(8Z,11Z,14Z))	143.955	845.568	1376.14	815.793	989.065	783.033	1405.65
5,9:6,9-Diepoxy-3-megastigmene	35.6745	209.153	7461.83	10286.4	6113.44	8030.06	12352.6
Stigmastane-3,6-dione	33.8045	429.372	333387	260719	306689	296998	204949
(all-E)-6'-Apo-y-caroten-6'-al	344.675	442.949	3118.99	2630.25	2634.06	2140.81	3319.47
Sphingosine	50.7785	300.205	6825.82	8468.47	2902.42	17595.2	7142.83
Orlistat	29.289	534.361	876.371	15931.3	8310.25	4198.73	10384.9
4'-Hydroxy-2-biphenylcarboxylic acid	6.571	215.07	359.425	321.118	329.435	329.704	326.84
Aminophenazone	367.055	231.145	1107.79	502.667	1863.43	438.544	902.211
Sulindac sulfide	294.991	342.024	229.117	279.874	364.09	153.483	295.789
Cyclokievitone	283.58	356.033	527.203	704.889	725.611	603.393	698.797
Cyproterone	29.311	375.171	3261.59	90441.9	44328.4	25083	50294.1
2,3-Secoporrigenin	38.793	461.272	48760.1	39375.7	71126.4	63635.8	65736.5
Colupox b	65.152	417.24	685.009	941.047	652.782	615.888	660.038
a-L-Arabinofuranosyl-(1->3)-[a-L-arabinofuranosyl-(1r5)]-L-arabinose	429.554	414.168	1830.71	1855.65	1968.37	1679.58	1750.21
Baclofen	43.866	213.162	879.813	943.511	792.22	1332.55	922.861
Camelledionol	30.5115	441.37	1420.68	1524.45	1997.24	1932.08	1719.07
(E,E)-Piperlonguminine	392.296	273.164	3181.84	3113.63	3567.64	2075.57	3519.31
N-Arachidonoyl glycine	28.244	363.172	2437.79	1964.63	2134.5	2532.36	2168.61
Dibucaine	79.376	344.206	7779.55	8550.13	12809.3	15541.6	10599.1
Lauroyl diethanolamide	239.329	288.252	3309.1	4206.93	2976.37	2713.03	3259.98
2-Deoxybrassinolide	76.444	465.348	2957.55	3589.38	2645.57	2378.56	2933.77
N-Acetyl-9-O-acetylneuraminic acid	346.591	352.004	65448.4	67875.9	66236.8	67621.2	69818.8
Octadecyl cis-p-coumarate	33.262	417.372	3348.56	2744.31	2987.83	3259.14	2254.97
1H-Indole-2,3-dione	330.518	147.582	803.607	730.36	755.168	686.999	737.016
Cephalosporin C	308.412	415.282	2510.34	1921.62	2563.83	2264.53	2303.92
2-Butylbenzothiazole	592.801	191.154	1446.25	1582.94	1495.91	1298.48	1617.83
Glucosylsphingosine	171.852	462.267	9048.3	24138.5	5096.08	8956.42	10644.5
Cohibin B	609.754	549.487	3295.17	4724.63	3873.32	3616.63	5657.81
LysoPC(22:6(4Z,7Z,10Z,13Z,16Z,19Z))	191.138	567.423	2643.57	1811.31	2173.39	1267.47	1720.81
7-Chloro-6-demethylcepharadione B	26.7315	341.992	357.799	220.196	390.893	209.341	338.82
Acetylsalvipisone	129.91	355.265	3977.4	2578.17	2967.07	3848.87	4438.26
Zearalenone 4-sulfate	280.61	399.113	4213.37	4003.46	2941.93	2840.45	3559.46
Epinephrine sulfate	256.578	263.101	314.167	477.822	295.764	310.314	244.816
Albanin D	166.832	406.376	591.602	551.61	1410.9	34.4168	280.627
Goyaglycoside c	203.941	663.453	9374.04	8719.37	8967.32	8667.63	8945.98
5-(3',5')-Dihydroxyphenyl-gamma-valerolactone	182.687	210.874	445.936	596.09	303.747	545.068	538.18
Dihydro-4,6-dimethyl-4H-1,3,5-dithiazine	330.518	149.045	4514.28	5429.71	3251.39	3596.61	4616.45
Riboflavin	309.162	376.931	1913.3	2601.95	1445.33	2766.4	2037.32
Miglitol	205.903	208.117	9219.14	3807.72	6663.26	1763.39	5888.57
8-oxo-dGDP	281.401	444.02	1696.4	1272.32	1167.46	1613.25	1045.86
LysoPC(14:1(9Z))	241.372	465.303	5365.34	16271.7	5426.39	1055.11	7680.12
Diethanolamine	9.786	74.0981	78964	56332.2	68006.2	73098.9	66778.8
Ondansetron	26.994	294.156	481.928	428.324	491.52	340.919	506.506
Exemestane	177.975	297.733	512.543	459.739	352.826	361.186	346.359
DG(20:4(8Z,11Z,14Z,17Z)/20:3(5Z,8Z,11Z)/0:0)	23.2935	667.063	1155.83	1143.08	1667.81	1902.98	5921.91
Gestodene	32.657	311.257	2717.52	3786.53	927.302	2886.65	3235.63
Histidinyl-Methionine	416.068	286.14	3608.19	2836.81	8557.63	2090.27	4324.3
C.I. Food Black 1	192.612	778.994	2684.58	2704.59	2645.13	2640.9	2853.42
8-Methoxykynurenate	26.757	220.063	1146.46	1278.76	1857.73	569.47	864.401
PE(24:1(15Z)/22:0)	351.039	885.885	2123.71	2298.39	2367.14	2409.36	2135.27
Lamivudine	26.736	230.063	1513.29	1207.78	1154.32	1812.92	1682.59
Flunarizine	43.178	405.283	1405.48	1450.26	1633.47	1308.46	1160.45
Dihydrosuberenol	29.2245	264.113	1751.93	3069.28	1462.29	613.067	1473.64
Luteolin 6-C-glucoside 8-C-arabinoside	400.017	610.188	4242.34	3672.42	4788.27	3685.16	4625.53
trans-Hexadec-2-enoyl carnitine	172.119	398.164	1029.07	1386.18	604.46	1597.34	1097.48
Calcipotriol	84.139	413.305	3000.57	3201.01	3742.45	2056.73	3003.53
2-Methoxy-5-methylpyrazine	286.63	125.026	2079.92	1581.96	1220.99	1216.94	1243.69
N-Acetyl-D-glucosamine	270.216	222.097	9021.74	8340.82	9939.17	8258.86	8867.07
Austrobailignan 7	580.789	344.113	17944.9	16368.6	19954.2	12716.9	18057.4
8-Hydroxyamoxapine	363.132	330.098	4635.65	4871.32	4553.86	5818.31	4916.51
(3beta,17alpha,23S)-17,23-Epoxy-3,29-dihydroxy-27-norlanost-8-en-24-one	49.255	458.824	1705.81	852.842	6340.51	6517.73	3542.69
Physalin H	29.289	562.392	1177.36	9432.55	6152.91	3202.29	7971.2
1-[(5-Amino-5-carboxypentyl)amino]-1-deoxyfructose	469.246	309.165	102133	97434.6	149588	69846	122820
3-Furanmethanol glucoside	289.909	260.957	4507.11	4088.76	4852.09	6349.07	5160.65
Lysyl-Cysteine	322.158	249.152	13659.1	8757.2	4226.65	37638.1	16723.7
5-Hydroperoxyeicosatetraenoic acid	169.994	318.299	78.7918	917.595	1116.29	256.827	194.833
Acetyl-N-formyl-5-methoxykynurenamine	454.736	264.127	2180.5	1579.96	6206.48	1067.19	2703.76
(9E)-Valenciaxanthin	27.371	413.343	947.322	514.194	757.566	944.483	741.627
1-(5Z,8Z,11Z,14Z-eicosatetraenoyl)-sn-glycero-3-phosphate	261.759	458.348	1635.88	1152.45	966.874	1668.36	1874.6
LysoPC(20:2(11Z,14Z))	194.075	548.369	234584	215121	418164	67002.9	221025
Musabalbisiane B	362.281	499.021	479.153	433.476	286.127	426.236	486.06
Isopentyl gentiobioside	27.368	414.178	686.28	669.134	1167.45	784.977	848.295
N5-(4-Methoxybenzyl)glutamine	394.35	267.095	3591.23	2935.91	4566.82	2726.36	2285.12
3-Glucosyl-2,3',4,4',6-pentahydroxybenzophenone	53.46	425.197	4854.41	3663.7	5150.86	4426.09	4179.22
Methylprednisolone	497.801	376.227	94.4937	119.674	360.926	138.713	227.764
Thiothixene	461.368	444.177	1481.39	1678.49	1405.02	1569.65	1876.08
Demethylcalabaxanthone	439.741	378.197	771.568	896.97	1730.17	732.869	1380.91
Deoxycholic acid	148.58	410.762	666.532	4272.77	777.15	3520.62	3545.94
4-Hydroxy-4-(methylnitrosoamino)-1-(3-pyridinyl)-1-butanone	382.052	225.095	9400.77	7888.1	8815.16	7261.66	9069.44
PE(15:0/14:1(9Z))	32.7005	648.516	2903.61	2175.47	3760.83	3638.92	2584.02
Cohibin A	194.161	549.373	69767.9	64940.8	114216	19808.1	78121.2
p-Coumaroyl 3-hydroxytyrosine	337.925	343.151	610.803	527.602	945.978	451.273	578.988
5-Nonadecyl-1,3-benzenediol	217.304	414.3	26072.4	40401.3	33879.9	13699	30501.9
N-Oleoylethanolamine	44.639	326.214	1977.75	1593.93	2087.88	3188.63	2079.61
Ononin	304.04	432.045	1206.85	2296.81	511.327	58.7746	1118.64
13,14-Dihydro PGF2a	278.576	357.102	1483.89	1647.18	1316.35	1549.77	2030.25
Ethyl beta-D-glucopyranoside	432.238	208.169	12261.1	11241.7	11235.7	11846.4	12388.6
Lucidenic acid N	30.712	461.29	3855.92	2073.99	3491.39	5350.92	4036.7
Dopexamine	525.89	357.249	3439.71	3637.61	5364.08	4245.51	4139.26
7-Aminoclonazepam	28.041	286.078	751.83	834.721	1428.89	283.668	859.234
Cysteine-S-sulfate	55.3435	220.216	351.143	1109.04	367.072	562.004	404.317
2-Hydroxy-2-phenylacetonitrile O-[b-D-apiosyl-(1->2)-b-D-glucoside]	400.007	429.078	1465.14	1346.42	1996.51	1105.22	1736.17
Torasemide	362.647	349.016	1185.03	1578.87	578.536	1265.17	1320.31
2-Methyl-5-(1-propenyl)pyrazine	240.754	136.024	1291.1	1263.19	1446.06	1502.53	1536.04
Lotaustralin	299.066	261.154	670.995	937.931	551.078	568.371	347.993
1H-Indol-3-ylacetyl-myo-inositol	30.062	338.114	500.844	476.446	590.235	220.759	457.954
7-(Methylthio)heptanenitrile	615.64	159.066	676.086	831.438	785.358	820.813	555.362
Koeniginequinone B	25.436	272.064	379.095	379.37	738.584	295.33	444.139
Lithocholic acid glycine conjugate	177.402	434.075	1773.81	1605.56	1915.93	1629.04	2091.37
5-Megastigmen-7-yne-3,9-diol 9-glucoside	33.025	371.1	5855.15	7869.48	5198.42	5555.27	12426.3
Rimexolone	182.29	371.298	9696.57	8530.86	7128.26	20090.7	11692.9
Formononetin 7-O-glucuronide	257.023	444.311	496.751	769.999	913.402	208.201	656.455
Sesamolinol	44.693	372.214	726.45	732.518	1500.33	1945.54	963.431
2,3-Dehydrosalvipisone	323.192	310.201	964.738	916.177	537.825	1175.78	1432.31
Folic acid	24.561	442.135	247.771	171.661	314.621	116.836	323.238
4-Hydroxy-1H-indole-3-acetonitrile	35.642	173.132	4763.32	4627.45	3545.93	4322.1	6988.07
Pentachlorophenol	29.931	263.081	1575.71	5108.17	1460.7	1040.93	1472.55
Licochalcone B	465.44	287.135	3883.48	2413.01	5044.69	2097.4	3249.26
Aspartylglycosamine	184.739	337.142	13818.3	12846.9	15335.1	12062.8	14867.5
AICAR	26.685	339.053	1172.74	946.37	1509.19	2519.99	1858.3
Acrimarine N	458.716	557.226	826.23	806.131	831.844	700.701	765.264
dehydronifedipine	392.085	345.115	1251.88	1383.36	1199.38	1123.32	1385.89
LysoPC(20:3(5Z,8Z,11Z))	194.149	547.355	243976	417612	144640	99657.6	257565
Chlorosesamone	325.478	292.083	897.101	1025.15	938.017	484.857	828.704
Dihydro-O-methylsterigmatocystin	42.545	341.248	284.016	630.855	1039.67	854.231	492.469
Hydroxyprolyl-Alanine	283.613	202.107	1610.51	1440.86	1581.6	1582.1	1160.45
Cholesta-4,6-dien-3-one	26.63	383.017	810.951	498.985	833.509	1269.71	867.615
Physalolactone C	28.0075	521.358	1064.37	691.042	883.998	900.975	749.38
1-Methylhypoxanthine	106.791	151.061	19243.3	11987.4	27039.2	14380.2	16962.9
Dofetilide	456.478	442.15	2321.09	1733.21	2776.43	1291.63	2333.13
Pterocaryanin B	28.923	634.478	387.059	1443.54	1144.75	932.202	1622.09
5-Hydroxy-4-methoxy-3-methyl-2,6-canthinedione	429.874	297.897	1075.64	976.572	1162.12	1076.52	1026.83
Glaucamine	581.593	386.124	68269.2	61049.5	60314.8	65359.5	63111.8
Melibiose	27.45	381.084	1372.74	1111.53	1834.63	545.042	1419.84
Elaidic carnitine	174.605	426.357	217000	155681	172111	364463	238943
Thalicpureine	92.863	386.2	1862.11	1307.94	3132.27	2807.56	1339.31
Tolazamide	240.653	311.164	714.992	1065.61	806.474	762.2	701.586
Muramic acid	584.343	251.18	1739.69	1748.97	1821.21	1780.02	1767.1
Stearoylcarnitine	25.424	428.362	857.489	1041.33	757.607	556.638	920.289
Dicaffeoylputrescine	27.9755	413.173	2546.7	1240.39	2733.33	2530.47	2267.79
PC(24:1(15Z)/18:1(11Z))	346.58	869.994	4048.4	4475.12	4593.75	4288.12	3634.57
L-Hexanoylcarnitine	32.0045	260.173	1749.84	2326.41	2214.11	2059	2168.98
Phenylethyl primeveroside	457.464	418.104	5226.44	4903.44	6035.67	6475.85	7581.84
Hirsutin	27.2545	234.079	845.59	713.208	852.384	1098.95	632.553
Debenzoylzucchini factor B	25.441	560.41	5823.59	4656.66	3477.98	2188.7	3546.56
LysoPC(18:1(9Z))	195.975	523.357	1.25997e+06	1.83292e+06	1.21693e+06	931836	1.15914e+06
Corosin	31.9015	519.14	878.058	1597.73	774.779	936.115	1853.41
Oxacillin	28.1585	402.066	1358.93	1052.72	1849	1051.19	1161.24
1-Stearoylglycerophosphocholine	28.774	525.262	1853.64	2825.68	3417	3176.49	3631.05
4,5-Di-O-caffeoylquinic acid	255.194	517.12	729.915	1231.56	703.541	853.175	991.106
Fludiazepam	28.774	303	171.887	52.88	148.744	111.75	1192.77
Malathion	634.102	331.053	1203.75	1373.79	1208.74	965.644	1186.63
5a-Cholesta-8,24-dien-3-one	48.647	383.26	1792.53	1752.27	1763.87	1726.27	1609.69
Desonide	29.072	416.266	670.715	558.289	676.196	522.767	498.055
Avenanthramide C	27.393	316.067	387.474	538.404	714.767	56.1144	387.971
Sinalbin A	33.158	281.052	3046.69	3862.32	3375.07	3190.69	4505.44
	29.072	633.475	779.099	3060.42	2529.49	1509.1	2942.72
	28.641	424.142	3426.41	1865.62	4398.79	3806.31	3492.66
	50.6405	455.28	1523.27	1016.78	1637.09	1894.8	1112.37
	98.8475	290.269	6260.94	16967.3	11153.3	10860.4	15685.1
	211.525	424.305	7826.84	17396.8	4052.81	505.781	7690.75
	43.9605	314.27	2319.94	1636.99	1070.42	2046.46	1626.94
	400.227	812.346	15181.3	13947	18418.6	14083.2	13882.9
	378.947	620.3	3960.32	4200.59	4616.93	3535.07	4245.83
	378.546	549.263	4037.51	4285.31	4240.99	3687.72	4227.01
	349.139	588.06	2698.97	2951.82	2110.81	3824.91	2840.58
	309.149	670.733	1893.79	1675.88	1392.37	2118.98	1094.53
	301.007	636.905	1831.48	2828.45	690.174	2326.94	2632.15
	300.399	598.942	960.836	1733.49	206.006	1828.89	563.413
	25.189	508.319	694.699	801.903	651.547	649.293	1025.54
	458.022	532.239	1514.36	1865.33	2046.33	1131.39	1352.53
	21.718	397.165	46311.9	25061.9	37250.1	39265.2	30977.9
	352.267	545.889	4361.52	4784.73	4884.03	4712.93	5415.29
	240.013	261.145	8656.76	10872.5	11136.4	5093.15	8948.72
	1.169	397.166	7219.48	5644.3	9429.13	17275.7	13608.9
	400.58	616.262	12246.7	9828.72	9259.91	6481.99	8255.29
	45.061	392.243	2048.19	1358.13	2875.96	2666.69	1791.55
	259.574	505.267	1923.54	5840.11	2147.97	486.407	2964.74
	468.259	572.235	21176.4	27462.4	22600.3	17565.8	29907.4
	181.239	550.456	580.283	138.606	1815.91	170.183	471.371
	400.284	572.235	46443.5	37895.2	40344	71208.5	64477.7
	400.024	600.238	11440.1	9017.93	9412.6	10025.3	14146.4
	247.865	250.101	1177.51	777.383	1522.99	842.563	1227.5
	378.746	572.235	24541.1	25657.1	27195.1	19675.1	26407.4
	458.622	478.227	8456.3	5994.42	6825.57	5400.68	10589.8
	30.59	360.195	36879.9	22161.2	28739.2	20637	21077.2
	318.076	446.135	66346.5	67233.6	92028.6	63735.1	86437.5
	445.243	457.16	23706.2	28661.7	26112.8	25193.5	26608.1
	64.31	397.165	28430.4	25261.8	30221.1	20558.2	31264.1
	338.269	549.264	2553.43	2056.72	2553.66	1789.07	2270.68
	371	323.093	3043.25	2445.92	4172.19	2302.86	2634.45
	422.656	457.161	15388.9	16398.4	13756.6	15044.4	14636.8
	449.38	430.161	71465.7	81492.6	59710.1	67138.5	81221.4
	400.664	644.275	14822.6	11560.1	15659.1	11637.3	16266.9
	273.059	199.102	1211.91	1104.15	1294.17	1112.49	870.362
	465.823	599.235	16738.4	26334.1	21469.8	15643.9	36409.9
	247.856	487.178	55236.1	27331.8	132253	42677.5	70473.9
	348.519	298.025	36129.6	49696.2	38089.5	24553.7	41284.5
	197.689	502.328	46995.1	49545.3	46356	38105.7	48410
	318.079	488.146	6169.38	6959.37	9145.55	5159.24	8804.56
	18.686	425.197	3105.94	3119.42	4305.94	3212.99	3167.09
	43.349	348.224	29976.3	38043.2	31306.8	31103.2	34954.5
	466.245	457.161	33319.5	41033.2	27445.4	36935.4	38293
	378.93	714.309	7688.22	8136.61	8816.12	5954.77	8014.92
	456.126	644.276	3094.14	3304.47	3684.59	3444.63	3421.7
	236.238	468.349	1757.8	3039.8	1571.08	971.913	1823.72
	346.589	600.018	10640.2	11481.6	11770.4	11242.7	12231
	43.572	332.135	1598.79	2043.63	1495.04	1186.26	1404.39
	400.156	599.235	29698	40013.4	34469.1	31975.5	27303.5
	235.917	483.223	795.018	963.979	520.252	312.693	679.276
	378.749	545.224	5306.5	5627.16	6112.49	4441.69	5478
	378.625	546.227	1860.91	1885.31	1771	1633.82	1835.36
	34.1335	415.357	2109.06	2876.96	2148.37	1884.03	1638.64
	200.197	977.657	10979	11424.6	13143.1	6156.99	10938.9
	458.318	717.352	4484.45	1715.32	1874.75	1471.62	4015.75
	400.3	475.192	2809.71	2764.87	3072.82	3409.02	2878.38
	385.488	616.227	1858.67	2070.77	2297.58	1486.53	1945.33
	200.567	554.287	7406.99	5162.58	5696.28	4825.09	5176.23
	87.2275	396.275	3069.93	3508.34	1285.53	7003.83	3511.02
	37.632	396.332	3125.22	2394.03	3811.8	4859.89	3395.78
	356.685	429.319	3100.13	3606.86	3411.18	3339.44	3491.46
	497.677	599.234	13165.3	12219.2	11769.3	10400.9	10237.1
	458.842	456.168	1180.09	1292.22	1340.04	1213.14	1260.92
	184.397	260.07	5665.83	5359.01	2974.56	7911.82	5726.91
	30.1875	332.164	2567.91	2006.77	2126.83	1759.9	1872.52
	56.396	332.28	886.078	2222.87	1693.7	966.6	1904.67
	47.3915	332.223	1638.41	917.415	2045.23	2461.4	1596.87
	278.096	453.187	3764.81	3854.27	7173.82	1951.24	4958.38
	29.236	377.177	541.56	3403.19	2156.62	849.401	2626.57
	385.693	361.209	4363.02	6385.45	5699.86	2762.33	3985.92
	362.592	430.01	445.453	589.033	342.338	695.011	600.627
	38.76	488.3	74388.7	133460	122467	108097	111622
	245.973	155.045	1657.27	2699.63	739.121	1141.51	2432.86
	354.174	400.903	4752.78	5123.61	5386.6	4250.43	5081.99
	31.852	899.603	1106.28	1985.97	1321.37	1618.33	2317.3
	400.063	545.225	9173.04	9632.48	11031.4	13365.4	10187.5
	362.377	599.235	8825.73	9445.97	8085.61	9047.85	8924.17
	36.984	229.198	16205.3	18427.6	15923	14627.1	23239.9
	458.576	458.164	7563.41	10265.1	7065.98	7755.3	5480.06
	249.494	639.077	233.691	120.283	219.251	633.378	279.037
	69.254	330.207	1072.81	1593.32	680.45	2585.67	1705.43
	399.769	550.172	1696.21	1493.17	1682.62	733.786	1727.1
	38.811	489.303	26002.9	26753.7	35251.7	34333	34568.7
	29.538	510.283	233.555	4128.85	1435.76	1848.98	2281.56
	48.468	868.601	631.375	341.174	1865.76	1969.69	1186.18
	305.27	351.987	1651.71	2157.72	1366.03	1611.91	1790.06
	359.687	514.903	901.839	856.837	951.225	1012.32	732.533
	297.326	478.227	1834.7	2057.76	2029.78	2171.04	1690.77
	45.172	376.248	20080.8	12928.2	27576.1	22048.2	18299.2
	184.135	536.406	12566	8838.02	20059.6	9005.55	11941
	202.134	504.305	13196.7	13907.6	11054.1	9314.97	10512.1
	355.007	474.91	3341.14	2782.52	3370.73	3290.25	3365
	192.566	553.404	43744.7	42925.3	56862.6	24192.1	43211.7
	27.286	357.004	877.983	1179.22	1226.36	102.121	709.331
	247.463	484.184	569.436	5099.06	2564.66	1142.33	2684.15
	591.002	392.247	957.377	884.528	983.737	1099.19	721.71
	302.531	561.198	976.742	988.507	909.23	816.363	774.033
	300.396	560.986	455.952	710.689	132.702	708.75	306.625
	400.408	472.172	12306.8	12430.2	13247.2	14135	13897.5
	55.383	355.934	1324.08	965.936	1205.08	738.718	912.707
	703.402	736.542	2157.49	1531.8	1095.08	1851.73	1660.22
	378.995	334.137	10215.8	11094.2	11529.4	8903.77	10214.8
	202.103	502.292	46052.8	43994.5	43705.4	44292	43776.3
	303.895	382.14	282.903	504.619	301.933	435.638	388.521
	308.993	495.091	1240.89	1793.36	701.065	1602.09	2131.76
	338.219	588.209	2816.63	2596	2651.54	2001.36	2884.48
	378.851	616.261	4048.95	4352.88	4673.16	3101.79	4340.97
	169.81	544.267	4085.92	4488.82	1413.39	5968.13	3503.62
	251.713	352.15	8830.54	9691.7	11044.9	7012.79	10181.6
	302.893	494.201	4435.57	4320.13	4588.91	3828.23	4860.68
	171.355	343.045	680.126	1491.24	914.574	1999.79	2030.49
	309.469	706.696	1244.34	1399.63	1260.71	1341.94	1580.33
	319.921	457.161	3929.52	3983.77	4387.04	3535.03	4343.52
	43.781	468.349	1225.61	1207.6	1105.82	1287.33	1318.09
	45.979	673.515	5979.19	2903.92	9568.52	8119.68	6074.96
	361.954	334.036	2431.22	3555.9	967.285	2675	2466.94
	354.208	646.796	3923.34	3879.97	3609.52	3851.04	3512.43
	455.875	336.176	50425.3	44079.4	84015	22616.7	57669
	585.158	431.384	1654.75	1478.14	1734.16	1856.61	1660.14
	458.315	479.222	3450.68	3048.7	2553.7	2599.65	2805.37
	184.877	132.89	1170.27	1207.29	1094.22	908.841	654.162
	300.248	457.961	1036.82	1609.02	249.484	1872.45	651.472
	315.282	487.152	1702.22	1246.95	1859.07	1542.45	1098.72
	309.331	635.986	747.54	901.212	305.345	703.475	772.196
	236.506	482.403	11923.5	20367.8	13077.5	11420.5	12549.6
	318.807	335.129	7821.49	7185.66	11182.9	4042.79	7788.45
	502.12	484.276	937.856	1012.83	1522.01	1016.92	1128.53
	217.516	472.304	2588.75	5518.4	4021.47	1262.96	3649.51
	217.276	488.269	4342.81	6951.23	6034.97	2101.75	5844.32
	199.521	762.98	8209.63	7622.52	7274.96	9671.06	9141.53
	362.658	478.228	2542.95	2752.83	2444.61	2730.72	2687.21
	99.114	903.585	2235.56	1482.48	2356.97	2125.78	2168.84
	438.784	762.853	679.155	757.386	795.182	501.6	706.18
	49.4225	481.339	1046.38	701.196	2772.96	2485.26	1349.66
	71.7195	490.056	1151.3	1396.89	1338.53	1175.75	593.43
	98.852	904.587	1417.88	1378.03	2040.11	1346.84	2105.7
	26.85	336.202	3133.7	1641.33	2284.67	5442.3	2392.03
	45.866	306.244	1136.58	871.857	1391.31	1914.77	1477.4
	366.06	477.889	471.767	582.307	371.638	413.863	546.14
	468.276	483.273	498.229	385.164	1397.81	96.4051	500.17
	236.029	373.273	216812	459461	185320	39034.5	244269
	308.454	533.345	2001.47	2084.36	1628.26	1647.99	2278.24
	362.551	620.108	528.909	871.381	229.68	468.483	548.642
	356.327	296.918	5130.21	4637.7	5194.27	5020.49	4727.61
	43.07	289.118	1152.24	959.738	1163.05	1347.28	1463.01
	399.042	391.171	3073.88	2673.87	10993.9	1922.49	5227.82
	210.864	541.368	2733.76	3802.62	1838.99	2570.68	2746.39
	170.009	542.251	1791.78	2137.26	1350.36	1645.24	1543.91
	378.575	478.226	4768.34	4921.27	5179.24	4454.3	5025.95
	463.531	334.137	14419.7	21568.8	11654	19943.2	7783.92
	373.983	406.132	4504.78	6282.35	5836.92	4964.72	7092.59
	203.336	471.316	9067.35	11290	9740.59	5928.9	9835.65
	259.375	488.297	1936.32	8587	2048.99	604.919	2519.66
	362.459	545.224	3370.78	3602.58	2750.86	3833.33	3353.36
	349.521	615.497	2546.27	2709.14	1942.57	3823.4	2384.57
	385.33	387.201	1086.76	1121.73	1361.24	747.973	1239.4
	346.59	434.008	333768	343028	335819	333654	363228
	429.226	478.009	584.96	710.92	602.223	520.178	711.198
	278.334	336.108	2793.75	2883.85	5665.85	1514.8	3683.24
	185.624	788.613	15857.8	28988.9	21705.8	19446.7	25523.1
	169.214	508.436	617.491	571.701	968.514	766.322	469.609
	315.637	307.038	1058.39	1514.3	714.546	502.253	814.133
	356.002	548.865	3223.99	3087.46	3009.77	3216.16	2822.82
	117.636	844.526	4821.65	10589.2	5103.86	7831.86	8825.62
	399.763	390.164	1878.12	1622.59	1909.94	2003.37	1770.66
	309.111	489.319	2369.3	2509.66	3000.24	2546.04	2679.26
	400.151	382.201	3127.06	2950.79	2721.87	2688.58	2705.55
	404.341	621.21	528.28	489.042	998.937	36.4057	309.292
	277.853	426.168	2375.28	2225.77	4852.06	836.757	2867.03
	583.043	334.137	16981	13402.4	14804.8	13417.5	19371.9
	333.589	143.081	34785	40573.3	25675.9	17092.6	26129.4
	399.818	292.122	5503.54	5687.85	8351.9	4703.14	7011.7
	62.7645	432.319	6488.21	8874.03	10207.8	2736.46	6227.26
	273.955	348.217	473.907	389.362	175.88	537.49	287.678
	318.217	470.311	407.869	1090.59	82.9763	33.0384	436.907
	429.326	717.351	2728.71	3610.97	2936.24	3280.67	3524.54
	309.469	572.759	1560.25	1339.82	801.424	1186.29	1118.2
	207.309	537.339	2547.69	4352.74	4793.71	1379.91	3602.69
	652.459	187.18	658.43	685.165	622.042	656.895	554.683
	401.016	674.313	3915.84	3968.51	5636.11	3339.76	5263.13
	309.043	490.884	2141.87	2598.86	1994.23	3401.88	2093.79
	431.353	333.141	3431.23	3489.62	4451.88	2668.67	4153.37
	385.488	336.087	3075.44	3815.66	4565.79	3120.52	3468.53
	172.321	538.253	2022.8	4114.61	2548.8	3866.16	3498.47
	78.412	516.234	1913.89	2834.56	4065.21	3377.06	2903.98
	406.452	619.777	254.287	467.63	298.265	343.006	331.904
	344.688	756.459	13457.3	11937.8	12579.9	11630.3	11987.1
	212.136	505.247	1521.09	3369.29	1626.13	443.181	1886.72
	379.082	401.135	5809.62	6291.72	6044.8	5334.81	6291.84
	357.204	628.799	1583.18	1504.63	1449.46	1337.96	1546.32
	204.664	561.338	6435.43	7882.37	17008.9	8215.07	12720.5
	193.24	569.342	398956	354625	431494	362656	409841
	35.055	237.184	1795.61	1966.61	1456.15	1743.03	1881.07
	208.335	440.277	4856.31	3645.96	9574.08	2797.19	5668.13
	256.022	472.269	146.587	432.253	16.2686	78.3543	108.154
	267.137	457.335	1809.15	1838.66	1296.02	1935.23	1966.94
	385.846	298.066	2346.28	2588.81	2525.18	2417.25	2931.65
	318.076	494.201	7867.6	9234.25	7285.85	9236.41	10506.5
	194.498	825.497	1983.31	1901.67	2436.4	1761.61	2276.16
	202.111	603.067	3090.94	1640.69	3459.41	2822.05	3186.14
	425.518	469.176	842.534	827.944	1523.99	612.336	975.442
	323.404	270.133	423.689	362.47	475.155	639.947	580.09
	39.7335	243.037	3225.4	2329.62	8028.31	687.986	3864.49
	186.953	689.559	14276.5	12271.9	15171.7	13594.7	12527.6
	165.425	689.456	1177.75	1041.05	1634.36	1107.6	1069.8
	307.949	648.309	3101.33	1900.9	148.941	6523.83	2392.89
	316.869	338.076	849.223	960.312	989.537	844.184	759.957
	278.466	333.133	8821.91	9464.78	16318.9	5172.72	10379.7
	349.798	411.095	14116.4	11984	10733.2	19652.9	11981.8
	193.023	570.353	292887	338324	303741	179372	299339
	267.185	133.105	5585.26	5573.43	4825.48	4104.41	4500.41
	355.513	229.157	1230.05	1612.84	666.24	1940.35	1587.98
	400.582	833.413	3298.75	3953.56	3762.89	2850.71	3759
	356.483	335.927	1179.72	1013.05	962.882	1337.52	922.955
	51.044	390.357	2327.66	22127.7	9326.91	7523.31	12168.4
	458.946	549.264	4180.67	4269.99	4980.23	4964.75	4632.49
	399.922	416.136	3299.17	2371.49	2943.38	2534.77	2806.45
	362.675	434.201	1466.07	1919.09	1419.63	1604.15	1366.22
	277.901	491.305	2578.73	3250.1	5455.22	1105.65	3163.22
	352.257	557.872	2307.45	2010.93	2242.52	2096.42	2293.26
	187.918	622.478	2557.18	3426.61	2479.91	2555.85	1346.93
	187.719	622.49	2905.08	2662.67	2790.11	1536.6	1234.39
	333.668	354.161	3804.56	4460.69	4807.74	2237.78	4077.65
	362.471	336.153	5011.53	4928.65	4948.64	4678.39	6448.14
	302.48	265.071	516.25	506.746	647.135	415.425	555.569
	45.128	411.286	1474.54	1866.38	1888.09	2023.55	1741.98
	106.77	833.587	239661	261040	239254	107207	241627
	316.06	456.157	331.944	189.717	877.516	337.165	246.671
	61.7605	494.405	727.172	3585.17	2696.77	2344.83	2299.36
	236.478	134.117	2049.56	3623.45	3755.86	4680.57	3429.23
	180.882	547.165	952.727	642.345	1369.76	957.451	809.284
	361.526	198.092	943.352	1022.69	673.193	623.189	837.235
	195.104	555.353	3320.23	2860.51	3069.88	3663.5	2736.56
	247.639	477.276	1193.65	1370.66	1263.1	828.711	1161.62
	150.912	774.594	28784.4	41482.4	23369.2	14291.6	25788.6
	249.405	392.045	184.461	98.896	120.154	338.975	182.76
	185.697	464.375	2720.11	2182.44	1342.07	1963.65	1766.25
	32.551	672.342	392.181	28487.8	11677.4	7183.7	14103.9
	458.636	550.257	1958.55	1822	1394.24	1812.12	2495.74
	182.452	436.355	3461.6	3648.88	2491.99	3938.16	4031.1
	236.836	527.269	986.445	3459.01	218.135	816.533	1086.1
	247.865	471.182	1591.96	1404.51	2631.85	1147.24	1489.73
	385.327	460.217	1358.72	1287.9	1826.88	1256.44	1604.18
	33.018	527.3	5017.95	6109.92	5839.06	5989.11	6575.87
	308.77	182.057	16517.5	15909.9	7650.87	22697.9	20926.1
	247.865	493.186	1760.3	1319.58	3383.12	1370.61	2530.81
	38.234	469.394	2091.18	2455.35	1728.54	2477.77	2363.96
	114.061	344.186	1949.81	4400.61	331.43	4342.22	3157.56
	413.711	352.125	1302.79	1350.31	1173.22	1516.51	1370.52
	223.208	353.134	2551.48	2532.99	4133.86	1870.6	2904.17
	459.356	250.177	9470.32	7335.97	7703.57	11613.2	7887.65
	460.978	476.213	1449.54	1653.56	2003.11	1231.79	1502.17
	29.3215	174.091	2012.07	3479.44	1406	777.159	2726.83
	145.123	835.603	252331	205575	292766	241200	201165
	181.031	489.206	3145.78	2242.78	4369.89	3245.27	4051.14
	234.16	481.034	298.714	156.739	261.351	446.461	168.82
	579.425	359.124	140659	178687	173779	147843	190927
	356.765	401.898	1646.23	1566.24	1648.03	1984.23	1451.47
	297.255	337.972	492.837	567.148	364.399	564.527	403.594
	182.789	360.29	1301.26	1180.19	2123.95	1635.4	1424.76
	115.331	864.593	2642.18	2711.72	2871.66	3178.94	2204.09
	378.31	295.15	2323.8	2395.89	2888.81	2042.07	2093.09
	362.481	549.265	2735.52	2574.21	2215.38	2597.52	2481.25
	294.349	408.179	9273.34	8851.76	8312.58	9415.09	8166.54
	190.291	796.028	3303.25	2285.76	2436.73	1457.67	1624.72
	404.732	382.119	11276.9	13608.5	18413.4	3957.41	13821.8
	202.118	503.296	13746.3	13730.8	12887.7	13159.8	13331.1
	410.034	753.348	981.454	1160.29	1188.04	686.303	1152.3
	430.528	235.093	2137.31	2651.5	2165.09	1696.11	2137.68
	101.054	857.587	38942.8	38181.2	43852.7	31031.2	33381.3
	195.35	487.278	1881.42	1726.05	1584.28	1894.22	2041.9
	249.835	474.02	351.917	243.806	325.746	712.605	430.44
	44.656	525.299	1351.6	1351.08	925.205	2445.69	1256.46
	354.758	909.741	591.608	699.737	602.374	652.815	1031.04
	210.493	368.143	1021.39	1589.8	830.634	1000.76	1457.73
	172.792	449.345	7328.55	5286.28	7703.42	9320.3	6313.15
	198.983	571.27	3103.39	3592.01	3519.82	3994.46	3551.33
	196.316	543.327	36783.4	54978.1	26794.4	26995.1	32497.8
	48.724	414.306	3544.19	3811.66	5371.14	3239.06	3937.6
	243.532	534.25	1715.69	2108.44	1478.12	1150.75	1564.45
	235.914	528.352	1027.8	1658.83	522.727	369.411	1010.25
	236.278	634.466	1222.71	1994.44	1233.67	363.006	1527.4
	174.696	674.329	357.845	12120.3	4431.34	2072.64	4916.73
	307.121	366.095	9129.87	8728.15	13911.8	7013.39	9478.1
	245.551	437.033	2160.13	2415.42	1940.67	1821.47	2082.99
	320.609	314.132	5467.92	6383.06	6088.57	3537.81	6415.94
	458.526	505.234	1767.91	1767.41	1961.54	2017.7	1649.35
	313.279	361.073	2461.7	2864.91	2296.52	2187.77	2203.28
	242.195	558.25	980.27	1150.78	846.231	563.635	858.782
	200.722	477.317	5464.11	8875.82	3908.04	3368.25	4942.53
	110.2	836.61	223815	208275	270074	242134	168206
	295.123	365.101	2749.92	2483.43	3515.31	1840.96	2567.72
	324.99	158.044	3076.74	2265.41	3465.57	3623.76	3698.61
	182.377	451.161	1395.23	1253.63	1183.68	1272.22	952.799
	433.368	382.2	7459.53	8055.22	6354.85	8464.57	5799.63
	215.187	460.199	1348.56	1245.29	2321.96	1467.5	1868.09
	177.214	544.306	1138.14	1030.11	1542.76	2484.71	1732.86
	354.2	384.978	3709.39	3416.74	3110.77	3606.25	3037.43
	193.428	673.452	2243.76	2114.54	2187.28	1316.52	2180.23
	268.154	476.222	666.236	767.661	505.32	501.354	648.825
	236.239	188.128	2360.43	1768.43	2692.67	3383.3	3300.5
	148.849	799.6	16205.6	16817.1	16969	10434.9	12509.9
	304.214	158.04	974.612	913.724	1157.13	563.553	860.018
	267.131	456.332	5998.89	5998.05	4562.31	6396.88	6306.05
	210.22	538.28	823.221	3707.09	499.238	508.595	1131.23
	204.312	219.076	5068.75	6193.41	3771.07	5122.57	4926.89
	46.3275	632.488	4877.37	2367.84	8928.09	7084.04	5609.97
	378.958	254.112	2158.88	2318.77	3200.67	1188.68	2342.32
	484.162	263.056	575.426	631.623	626.069	641.211	643.787
	638.588	323.196	860.845	906.254	742.204	771.545	664.341
	630.71	209.168	859.01	1694.34	1723.94	1219.58	1787.61
	202.119	362.279	1973.43	1680.52	2159.95	1525.76	1384.31
	182.341	825.653	818.629	679.98	890.449	671.926	910.319
	97.7835	919.582	2088.39	1628.06	2806.54	2381.35	2457.14
	27.915	380.082	4910.97	4346.6	6887.83	2145.81	4684.24
	460.425	390.166	2644.17	2336.59	1779.67	2057.82	2207.08
	48.662	415.32	2711.68	2520.6	3308.27	3356.16	3401.45
	323.85	278.055	1964.07	1685.86	2627.91	1036.2	2759.54
	282.86	335.219	624.028	810.258	435.059	270.981	762.287
	588.438	680.479	7873.69	7713.79	7651.41	7534.67	7723.15
	148.179	798.595	36847.4	37102.6	39959.6	15830.4	29056.1
	316.2	549.213	262.281	449.601	262.876	211.029	270.864
	247.458	245.096	3935.41	3073.61	7076.25	3357.84	4503.51
	269.029	470.185	1734.91	2403.89	1392.3	1153.15	1565.59
	33.852	297.082	5480.15	9236.18	6752.75	6660.72	9708.13
	404.517	340.161	1367.74	1493.86	2150.78	607.886	1681.69
	163.07	650.438	9744.36	8607.1	9588.7	10131	7893.66
	459.497	506.227	1405.53	1204.25	1279.08	1010.37	1136.95
	269.165	301.143	6622.61	8189.12	6145.61	6218.28	5481.29
	251.785	209.055	1867.87	1450.49	2507.96	1660.52	1958.08
	351.063	533.91	5952.15	5456.63	5293.99	5528.12	4988.38
	48.054	838.588	1311.72	635.472	2984.39	3447.95	2008.7
	352.924	929.746	1974.13	1717.05	1801.36	2096.02	1654.63
	399.475	612.158	1611.68	1741.75	1963.36	1164.85	1715.24
	291.397	257.967	9195.86	8690.96	7509.02	7855.25	7605.4
	203.882	558.318	4467.48	4814.74	5609.61	4688.57	5947.01
	400.024	432.166	5071.71	5189.86	6018.41	5567.01	5778.07
	278.17	562.198	845.521	725.514	935.983	372.199	809.217
	301.063	478.964	791.772	895.275	582.405	899.252	388.084
	243.67	504.985	1242.17	972.25	963.071	1210	762.515
	389.389	168.124	1052.19	565.848	1522.44	675.257	830.246
	355.441	380.874	19575	21163.3	20558.3	21150.3	19438.2
	215.208	458.196	6809.85	6405.19	10439.7	6533.53	7988.57
	459.863	576.274	1473.81	1654.57	2513.32	1803.76	2016.31
	86.352	299.2	12364.4	13040.2	1208.95	32736.8	11864.3
	45.21	406.159	6025.01	5690.84	6008.89	4955.65	6080.91
	179.754	536.237	1598.72	2494.36	1241.28	1473.42	1681.34
	483.83	307.161	5633.57	4181.52	7688.94	4295.08	5937.43
	156.805	736.575	8547.58	4702.61	11074.2	6489.98	7609.2
	362.498	332.038	65451.2	84875.3	38422.3	67184.1	72274
	402.267	471.179	1727.08	2041.5	1869.14	1365.51	1567.19
	356.952	326.935	3505.8	2534.99	3188.38	2562.52	2925.82
	429.756	460.815	353.619	385.06	299.296	260.198	312.436
	235.615	535.385	456.587	649.839	569.597	105.022	718.427
	458.712	435.182	2914.76	2475.3	2891.18	2588.17	2872.31
	184.636	447.345	3625.68	2876.19	3335.06	3046.81	2937.29
	295.641	385.085	665.82	570.558	1027.66	523.707	474.568
	169.288	595.315	381.637	627.138	524.038	367.485	558.362
	97.6145	901.572	1966.79	1816.99	3345.4	2404.58	3482.91
	182.482	358.282	84806.7	83532.5	125368	95109.4	96428.1
	399.716	349.085	1929.32	1926.51	2855.96	1371.99	2428.71
	269.422	489.046	752.376	739.12	554.206	689.609	744.444
	429.461	486.859	405.231	378.811	384.438	411.795	431.479
	45.669	374.231	4395.4	3057.86	5476.55	6231.1	4340.05
	300.667	175.118	1168.47	1290.06	905.277	1548.76	676.789
	216.121	610.183	4020.46	4357.28	3889.28	4102.44	7568.8
	332.021	335.097	1361.81	1371.81	1723.44	910.545	1481.73
	351.654	575.413	1614.06	1449.67	1735.31	1265.98	1836.42
	26.104	361.216	863.077	1176.62	709.694	761.536	825.952
	46.833	647.5	1982.74	1456.08	2284.26	3438.95	2427.04
	203.343	302.219	4912.56	10667.9	859.307	12454.2	9549.23
	362.269	288.075	60198.9	81007.7	37268.1	58872.8	64805.9
	363.061	570.22	1005.15	1080.07	832.046	1136.78	844.414
	353.583	560.827	1671.43	1629.73	1313.98	1855.67	1476.44
	459.346	419.114	3632.85	3038.23	4350.04	3606.33	3153.82
	330.544	249.116	11153.2	8180.89	36022.6	5851.19	15075
	40.085	171.148	12832.3	17411.3	13703.1	13264.2	13910.3
	312.385	297.082	6992.81	6769.93	6411.42	6605.74	6048.88
	67.32	405.203	2785.68	11728.1	15939.4	4489.61	10485
	239.796	229.2	3722.09	4136.28	3840.44	3850.77	4502.69
	200.864	572.301	8856.7	14101	4780.9	4080.66	9235.87
	201.466	651.535	7307.9	6708.1	6815.68	9643.43	6129.34
	192.54	573.374	31478	34499.3	39490.2	18690.5	34256
	45.8965	524.312	602.63	592.616	1005.03	847.323	675.935
	352.314	569.851	2691.56	2583.16	2495.37	2465.34	2432.49
	181.489	582.174	843.127	647.038	888.806	824.941	757.609
	53.047	407.356	1246.06	7459.85	4032.25	5739.42	4167.96
	353.555	506.304	3045.13	8147.24	128.103	1912.74	1794.1
	456.555	261.145	9912.5	7893.46	10308.9	5968.3	8114.7
	155.865	603.535	6252.37	8226.8	5361	4514.65	2623.84
	166.43	672.422	2442.44	2169.63	3643.21	1946.27	2523.12
	199.441	497.343	5.07673e+06	4.70374e+06	4.93144e+06	5.89956e+06	5.53232e+06
	429.74	531.778	320.035	303.149	396.313	273.162	347.531
	312.512	356.123	1002.94	862.634	1055.81	728.993	719.017
	249.397	248.052	1594.82	1123.97	2398.28	2294.69	1166.97
	416.511	789.378	1426.35	1302.76	1613.72	871.476	1306.68
	33.171	337.274	37544.6	22310	56998.5	36734.3	30855.2
	385.767	434.129	2717.7	3383.89	2528.86	1765.24	3614.28
	38.9785	163.132	6008.44	6740.05	6098.39	5424.53	2203.29
	238.585	436.236	1559.07	1243.1	1310.26	1237.82	1487.61
	439.683	292.169	5382.45	3295.72	8104.84	3593.69	5677.23
	359.389	334.866	464.472	509.207	485.199	524.875	502.591
	358.74	335.095	2069.4	2068.12	2569.89	1375.96	1898.32
	353	334.971	918.042	1170.82	722.452	830.323	969.884
	442.83	334.137	14210.2	14377.4	14908.2	14707.9	15325.8
	46.7635	409.269	1158.75	1000.92	1708.26	1720.21	1866.83
	322.591	562.208	1178.03	804.364	1033.39	1600.78	1149.19
	172.155	457.408	1435.84	653.329	1096.95	2714.48	1301.88
	279.084	445.118	2296.25	2395.62	2382.97	1942.06	2511.32
	398.655	360.127	11817.6	12794.7	18586.3	15907.4	19629.1
	610.969	603.533	3295.94	4115.86	4415.72	3016.5	3896.74
	192.544	646.317	3113.25	2890.72	4228.97	2229.57	3839.89
	45.314	598.275	753.73	699.85	404.289	716.459	466.662
	240.895	350.232	537.042	1310.52	66.2487	530.039	598.469
	236.049	488.268	4783.65	8662.28	3520.97	1162.43	5403.49
	48.833	259.206	1753.4	1434.76	1659.12	2235.47	1942.65
	400.046	435.091	1935.63	1647.79	2954.23	1489.05	2310.86
	268.132	296.149	372.018	508.317	349.855	238.181	372.531
	199.145	479.332	46027.4	46170.4	46580.9	49765.4	49500.4
	175.548	518.433	1438.31	2379.39	430.467	1919.3	1420.31
	428.639	390.167	2608.19	3579.66	2843.21	3193.36	2843.73
	214.217	360.274	2792.75	2741.76	1630.71	5147.17	4075.78
	299.042	403.15	1336.39	1439.11	1997.57	1542.91	1678.36
	367.32	392.175	329.576	387.735	795.415	376.124	436.243
	203.393	572.282	3262.45	3708.24	2955.43	1942.56	3209.05
	101.068	300.093	1231.7	1197.79	1135.38	590.18	967.652
	584.577	413.266	1820.63	1967.05	1657.08	2100.51	1552.93
	318.167	424.167	2356.31	2347.67	2798	2064.75	1971.25
	244.835	458.002	370.089	450.743	253.288	313.138	381.891
	45.128	401.251	2342	1895.03	3369.59	2935.37	2535.28
	362.66	168.032	1173.74	1841.83	711.592	1301.33	1447.6
	305.425	361.97	1427.53	1359.68	485.258	1410.05	1050.43
	169.8	489.816	242.211	199.147	1142.21	318.418	319.744
	324.54	220.129	1164.71	859.425	1174.49	1443.61	1161.5
	339.325	324.103	2164.29	2414.16	2933.82	1197.33	2538.11
	400.406	337.142	14306.6	14644.1	14418.3	14390.1	14247.1
	191.417	566.418	7359.84	7031.06	7392.61	7684.35	4650.38
	311.049	562.326	4199.82	3171.48	5223.96	3107.96	2227.83
	429.717	588.309	1676.04	2006.29	1391.5	1322.72	1732.32
	206.441	493.244	1575.7	1619.68	1025.27	2498.65	4487.62
	356.071	443.335	5049.5	5780.49	5924.21	4840.76	5384.6
	313.623	305.045	5711.76	5220.26	5511.53	3577.03	4480.54
	262.03	131.049	724.964	779.171	696.018	551.854	799.513
	194.551	559.357	3443.19	2565.32	2938.23	1750.32	3374.72
	278.467	261.181	20103	23253.3	31793.3	14227.9	24916.6
	175.571	677.328	395.454	456.765	602.498	492.534	425.558
	209.706	340.158	1000.6	1155.08	1082.59	1393.03	1424.61
	186.931	565.442	848.289	1451.83	1113.54	1309.93	747.292
	300.914	476.25	607.837	343.021	227.571	921.729	410.682
	457.963	363.164	4286.18	7207.13	4191.89	4658.21	5710.29
	151.257	764.523	4304.25	5841.73	5215.18	3197.52	3235.73
	215.214	457.193	46494	37144.5	61459.2	39825.1	47416.8
	183.571	231.075	1680.16	1351.1	1807.39	1762.08	1658.49
	205.43	319.129	4018.61	2977.54	6344.79	2941.63	4424.45
	170.462	529.217	630.764	712.057	750.111	573.111	507.874
	379.629	381.124	2484.91	2940.67	3081.71	543.555	2361.93
	249.492	342.041	2139.76	1627.62	979.212	5277.43	3865.65
	187.514	635.484	6047.08	5745.4	4647.71	4987.15	5892.69
	43.995	389.289	2274.81	1271.25	3536.17	2585.08	2180.26
	42.229	389.253	1906.87	1701.02	2546.82	2212.11	1919.07
	63.0535	345.209	2149.68	3824.71	4110.92	5214.12	4209.07
	183.848	387.253	3677.22	4108.97	3504.43	3938.5	3630.31
	148.179	783.572	1.75499e+06	1.43583e+06	1.78011e+06	2.11453e+06	1.61885e+06
	203.463	299.126	2036.77	1577.89	3435.38	855.788	1380.93
	392.373	153.063	894.789	998.713	737.529	883.234	894.435
	193.492	412.177	2442.4	3405.31	2522.44	2536.91	1928.32
	277.931	492.307	804.318	836.462	1689.2	321.392	1063.7
	203.56	110.065	9033.43	8494.31	7958.57	8581.94	6238.95
	314.046	330.106	30914.4	31384.4	40857.7	16990	29259.7
	33.801	430.378	217519	173535	206981	191614	139062
	255.031	242.948	1282.88	1028.5	1088.69	825.103	1203.82
	69.604	249.185	2536.5	1685.59	4670.98	1636.15	3228.67
	400.721	335.141	3454.41	3255.92	3430.45	3054.62	3957.6
	169.632	522.285	4884.65	7163.32	1405.36	8213.75	5108.78
	30.3285	179.117	4353.72	3012.38	3256.72	3347.22	3697.44
	101.001	251.097	517.219	712.963	1544.7	729.27	654.586
	54.194	272.97	3339.42	3386.75	3058.77	3726.89	2555.83
	610.207	369.351	1665.65	1718.07	1731.19	1029.13	1683.17
	41.245	412.252	1267.58	951.663	1475.71	1558.82	1792.95
	49.91	258.225	3512.78	2437.35	1903.17	3389.23	2917.26
	355.197	396.906	2789.46	3374.97	3175.2	3802.43	3171.91
	212.171	430.264	1093.1	2045.14	843.946	242.257	644.436
	354.827	462.877	18003.2	16700.7	17389.6	18070.4	17603.1
	345.308	448.978	5837.07	6322.3	5408.96	5868.15	5865.33
	217.077	352.162	1407.92	1628.3	576.627	1163.97	1240.71
	45.532	360.253	11434	7510.29	16498.6	11173.1	10820.6
	379.728	202.118	16690.2	9906.75	17731.6	9643.17	18404.6
	139.841	575.467	8443.14	10109.3	12146.6	8889.04	9584.65
	91.5355	202.18	2850.32	89413.4	43992.3	3154.4	37737.5
	149.327	784.581	1.26944e+06	1.57633e+06	1.22184e+06	1.02685e+06	1.27423e+06
	65.8145	348.311	595.131	2675.2	1523.05	1475.12	1107.23
	46.732	336.253	26182.3	13586.8	40128	31419.2	26314.1
	45.796	361.131	1074.48	787.763	1477.01	782.607	944.089
	28.604	361.074	1594.72	1473.46	2626.64	1980.81	1657.16
	338.79	316.136	4891.55	4834.51	6482.81	3571.44	4665.49
	190.787	574.385	11761.8	17411.6	20803.9	4368.71	16862.9
	193.864	539.389	58145.5	50656.8	71316.4	46652.7	60909.4
	307.881	381.83	603.094	638.302	646.11	643.49	733.243
	54.162	322.134	1643.65	2703.65	2736.41	3551.09	5995.75
	260.375	632.397	332.684	998.247	199.631	68.6593	506.438
	196.375	542.323	119755	180388	72246.2	79381	104111
	240.419	332.124	6835.64	4699.81	9422.11	5268.87	7637.88
	400.865	570.22	2593.4	2312.37	4018.88	2026.89	2697.66
	31.899	728.405	597.155	20455	11430.1	4323.54	11771.6
	246.692	372.071	495.245	524.794	912.073	321.122	410.409
	309.884	796.525	2101.3	1836.22	2110.59	1715.87	1632.27
	170.065	315.092	615.277	308.55	1574.93	382.766	254.091
	189.392	797.541	2397.78	2205.85	2370.72	2662.63	1761.74
	185.34	760.582	262190	258255	183321	264434	258302
	399.788	315.138	2463.15	2081.12	3813.53	2237.76	2929.74
	242.654	509.358	689.798	2225.99	487.896	88.0174	565.454
	309.327	290.884	5173.58	5718.63	5053.15	7390.44	6021.79
	146.949	812.608	390232	336997	360251	400448	308420
	350.082	134.019	10837.1	12873.4	10403.3	7475.83	9567.05
	288.212	503.983	626.999	908.67	496.105	373.576	554.813
	45.2125	386.269	16599	10096.5	25990.1	20374.2	16935.7
	248.201	380.007	670.18	577.023	650.911	603.933	689.842
	351.019	344.985	35860.6	30436	40537.5	37414.9	36877
	33.808	219.174	2936.94	3137.8	2714.55	2314.06	2778.73
	29.306	404.174	867.878	797.721	1029.65	713.485	901.785
	386.34	226.083	58666.4	62130.1	64989.1	53062.3	58277.7
	202.397	341.305	17589.3	15311.6	15922.1	20281.8	13361.6
	255.722	211.107	1577.03	1356.12	1572.24	1716.55	3391.32
	170.977	523.288	1540.69	2112.14	642.81	2003.07	1510.56
	42.545	662.485	1448.49	762.115	3051.7	2739.61	2065.49
	52.317	246.242	26160.9	92865.7	46115.8	39994.9	45305.1
	2.66	130.159	891.558	864.799	1140.24	1869.98	1911.09
	211.314	517.332	482.104	1397.95	178.376	72.5725	473.314
	254.653	302.196	2252.07	1720.44	678.017	5296.76	2593.96
	194.555	824.999	2351.74	1886.04	2719.82	1805.13	2519.36
	43.8115	329.211	10157.2	13575	8979.44	10744	11637.4
	32.569	359.257	2472.41	2018.38	4486.31	3169.38	2409.65
	89.391	388.254	9308.81	11005.9	13270.8	8718.82	12506.6
	352.911	389.9	1344.85	1395.9	1271.19	1269.4	1671.31
	44.413	706.508	2283.9	1161.53	4959.6	4126.46	3177.03
	237.487	210.11	2162.48	1694.8	1045.48	2104.67	1528.09
	252.44	659.25	687.372	624.252	662.04	655.361	457.555
	362.606	326.023	439.626	738.521	224.953	558.781	577.069
	157.656	798.561	20160.6	16028.6	21656.1	23177.2	17637.4
	213.965	539.353	1486.29	1767.78	1109.03	1121.56	1695
	221.953	187.11	2099.11	1457.77	1508.14	1035.7	1024.46
	185.241	762.519	2819.62	2459.48	2701.3	3887.14	3028.7
	47.394	627.534	7578.48	5334.45	7536.67	10335.7	5192.28
	224.373	313.18	299.248	708.555	244.884	350.285	302.608
	49.751	329.247	4105.94	7550.77	7113.15	6617.05	5672.77
	191.369	596.37	19612.5	30782.9	16262.5	5138.22	21159.2
	401.425	585.219	1479.69	1778.24	2012.88	1728.86	1688.78
	242.156	301.009	1068.54	802.926	1459.2	857.691	1042.32
	268.447	507.188	658.431	872.605	615.007	431.903	728.799
	461.267	312.155	2764.14	2797.01	3598.23	2535.91	1758.41
	71.233	223.169	3261.95	2249.41	5645.86	2095.39	3621.57
	45.007	298.274	6507.41	2497.52	3619.92	6546.53	3701.97
	400.071	532.24	3364.36	4547.73	4547.24	3351.62	4185.22
	19.732	398.169	5829.86	4181.07	6221.13	5040.62	4935.54
	93.752	348.274	589.961	964.311	507.455	795.471	807.205
	247.903	302.146	3683.8	3056.77	4897.86	4028.07	4502.26
	349.135	505.056	7471.51	7656.19	6561.16	9571.78	8484.09
	355.424	464.882	6178.47	6302.7	5931.25	5349.88	6493.68
	278.471	404.207	1416.35	1614.87	2008.17	812.167	1880.41
	388.189	183.087	1558.71	1502.81	2017.3	1452.87	1853.94
	229.624	352.15	14032.3	22973.5	9506.19	22667	17831.5
	344.379	455.527	1045.38	1506.85	961.548	1136.81	1722.3
	165.936	617.473	3661.08	3391.33	6310.13	2043.74	4782.65
	35.025	286.228	2871.27	2626.31	4215.67	3972.83	2211.98
	45.881	203.081	33973.7	24864.4	37547.3	33912.9	30349.9
	427.035	565.28	558.405	786.603	1690.02	438.201	976.046
	309.067	432.842	4664.57	4285.97	4270.29	6335.91	4415.43
	235.038	538.193	905.69	1158.72	1339.22	589.587	1096.38
	318.35	313.092	1521.82	1485.83	2390.69	1490.78	2053.43
	49.6275	333.242	2639.81	3011.23	2621.03	4766.24	3265.18
	205.681	314.278	1799.23	2216.5	1322	1024.41	2012.94
	417.102	595.283	830.731	1406.59	983.159	1080.29	1037.9
	182.93	356.154	1775.7	1124	2586.41	1636.88	1928.51
	236.005	839.563	18704.3	43212.5	17272.6	2547.68	19476.3
	217.695	416.306	1457.17	2306.7	1654.87	868.991	1749.1
	352.01	295.124	518.149	1219.71	543.199	273.309	800.522
	38.385	570.272	2281.36	2504.89	3279.32	2777.1	3097.63
	240.754	170.012	39620	39809.7	40588.1	34364.5	41218.3
	65.5365	274.129	1449.26	1501.19	1702.72	914.727	1043.19
	262.171	401.034	1181.7	1001.69	1253.72	537.318	1097.81
	381.971	247.078	801.638	741.082	927.867	457.536	660.503
	171.738	516.226	1042.07	1531.35	1252.77	983.948	1511.35
	207.327	144.102	1080.83	953.132	1658.12	1643	1226.55
	438.068	324.14	12255.7	11464.6	19663.4	10700.7	13176.2
	225.411	330.227	1943.89	1994.27	935.978	4277.24	2369.43
	359.947	219.097	2720.74	3985.85	4124.45	2597.72	2219.25
	62.561	422.348	1288.83	3112.66	1972.14	2184.01	1886.71
	452.216	460.156	706.999	733.163	899.759	657.192	773.134
	176.638	161.07	5787.93	3096.99	10297.7	7170.41	6706.71
	374.956	295.025	969.94	947.543	903.207	737.855	845.485
	454.504	589.771	1150.85	902.076	1086.51	649.757	1643.8
	45.735	556.337	1140.48	639.073	1298.98	1619.32	1005.25
	249.57	367.031	344.745	284.53	402.359	566.902	365.411
	251.388	300.18	773.934	646.884	609.402	1387.41	960.566
	43.063	399.257	1405.34	2622.38	2003.39	2240.36	2012.73
	266.07	160.116	2164.4	1582.34	2532.78	1378.13	2356.15
	235.921	508.266	3304.07	5135.87	2692.26	945.621	3209.53
	41.865	529.416	727.812	549.108	1088.81	1539.95	1364.13
	387.421	513.18	678.711	563.904	685.767	614.408	698.365
	168.871	272.969	1854.85	1361.34	2192.16	959.44	1572.08
	465.464	629.247	1970.54	1493.04	1876.28	1540.59	1845.14
	238.082	171.121	542.374	703.989	224.541	317.1	597.375
	278.489	598.479	1915.66	1983.01	2308.36	1806.3	2038.59
	372.846	373.158	748.786	871.121	1188	236.338	831.143
	319.239	277.146	2569.98	1878.9	3347.26	1463.42	2366.31
	172.938	335.206	252.171	584.874	318.955	1277.09	992.71
	294.854	381.18	5744.17	5694.3	4937.15	6276.68	4500.26
	27.413	390.099	404.164	308.307	506.253	548.536	263.106
	27.393	446.299	183.014	363.203	85.5536	320.581	298.84
	192.013	598.317	11742.8	11151.6	8783.63	8409.78	9941.6
	167.094	598.434	372.553	306.12	676.159	158.499	126.892
	181.818	307.13	978.06	1247.64	1454.89	1216.86	1011.64
	84.683	348.2	1304.37	1197.56	654.742	2521.37	1352.09
	43.935	678.478	16633	9740.89	49988.1	56243.6	33830.3
	385.79	240.099	4156.25	4599.77	4511.92	3719.71	4081.29
	28.175	190.122	580.289	938.284	518.26	412.927	861.814
	191.274	597.375	7323	12285.3	7184.87	1551.4	8484.45
	242.839	551.044	125.654	107.106	116.264	91.4561	273.896
	45.312	387.272	4649.47	3123.28	7507.34	5238.84	4822.95
	211.64	333.128	1103.79	1015.48	1319.8	453.719	1050.77
	90.601	371.227	2828.33	4181.94	6112.45	3429.89	3979.68
	195.144	598.295	7883.85	7246.49	7131.3	8578.46	6654.57
	429.707	510.152	1127.87	964.41	1193.72	1091.69	1068.22
	186.839	784.582	90368.9	89061.6	101096	59680.4	74182.9
	222.81	158.154	1513.44	4185.24	1593.71	1956.6	1882.52
	304.986	460.991	24645.7	16820.7	27578.5	14625	18721.7
	245.213	350.008	579.437	432.349	428.898	404.728	496.991
	43.105	233.111	2362.79	2675.35	2673.02	1207.88	1922.86
	268.968	231.074	1682.59	1538.68	1353.12	1407.57	1605.2
	35.715	170.153	2461.93	1182.85	1633.54	1830.45	2574.53
	431.307	318.129	15014.2	19946.6	22172.1	12037.6	18395.7
	340.142	347.217	192.004	345.99	196.131	593.78	305.289
	25.3345	564.38	744.657	664.157	596.248	692.604	902.523
	400.043	173.103	5853.19	4618.17	4463.08	4751.05	5603.23
	34.428	269.227	5901.18	6363.94	9366.7	9090.27	7236.08
	159.353	747.61	9094.02	11007.3	6541.14	7755.41	10296
	249.446	307.071	490.296	313.63	440.547	541.243	469.493
	223.724	402.285	648.848	914.989	606.572	358.802	710.163
	294.767	558.036	467.91	404.614	487.083	313.976	456.366
	278.466	174.043	2883.43	2797.72	3888.28	2482.71	3437.1
	400.01	320.171	351.33	355.677	302.357	416.521	332.16
	391.496	404.233	856.265	931.061	858.408	635.799	835.388
	257.356	555.293	668.344	795.352	690.698	517.869	769.7
	350.395	426.987	14980.2	11389.4	12882.6	16704	9113.25
	46.904	198.148	1405.34	778.269	1133.7	1658.73	1303.38
	442.933	328.125	1278.28	1628.05	2525.87	539.516	1757.5
	162.779	422.295	1091.27	1778.7	831.129	944.042	920.98
	92.265	358.168	2032.19	1068.9	2052.97	2759.36	2187.32
	323.473	274.138	12908	19990.1	13138.6	6695.48	14834
	50.7115	473.291	3616.82	1972.17	4072.82	3198.37	3592.33
	65.877	394.243	405.234	476.405	342.413	388.824	315.057
	399.938	451.062	1169.55	1376	1782.63	843.77	1326.32
	400.546	342.136	2531.77	2524.46	3107.47	1462.48	2450.27
	104.634	476.306	6277.43	9853.63	10450.6	10964.9	12939.9
	182.494	339.268	11462.4	8622.44	19845	11940.1	11702.7
	624.744	288.253	6614.36	6472.35	6757.8	6541.5	6112.27
	44.821	388.285	7647.57	3692.08	12556.9	6539.39	5514.43
	362.33	612.22	815.756	759.558	756.226	784.398	782.516
	198.316	558.295	3876.64	4433.83	4496.18	3576.1	4146.77
	210.235	539.283	300.434	1282.47	199.346	147.576	493.459
	47.5585	395.292	1947.06	2582.63	3443.07	2396.18	3399.88
	452.937	231.145	328.171	278.602	588.035	261.607	363.478
	461.671	277.14	7294.19	9138.14	8849.24	4572.63	7256.41
	178.887	399.329	15492.1	12311.6	9590.64	29066.2	17962.5
	308.786	324.083	1105.9	1423.93	703.262	1527.96	1256.43
	424.27	331.111	22582.2	23001.9	34560.3	18289.8	25410.4
	29.3245	393.202	655.2	5367.5	2474.13	1243.79	2675.5
	35.675	402.345	6119.42	6652.95	7730.1	2983.16	5316.88
	165.936	319.128	11593.6	9066.21	18691	6267.83	8544.53
	95.922	460.311	1248.75	1864.75	2229.98	1607.17	1784.25
	464.416	353.191	4228.69	4095.46	10298	2459.35	7265.84
	381.678	213.104	284.666	514.948	264.859	171.683	275.736
	313.989	388.083	3100.39	3363.47	4023.53	2472.64	3280.47
	185.519	683.549	2809.86	2696.84	1963.93	3351.09	2335.01
	459.444	432.174	8686.31	8041.24	8712.77	8106.08	9347.72
	180.137	387.33	2444.97	2096.69	1827.02	3752.13	2542.84
	300.193	263.168	201.242	267.694	71.0284	420.566	155.898
	378.178	276.095	1879.38	2005.78	2454.86	1336.81	1742.17
	164.298	700.451	2533.35	2474.34	3693.19	2234.37	2179.39
	106.855	351.217	2114.25	2403.76	713.69	2873.82	2018.93
	424.484	322.215	279.017	89.2014	544.961	110.1	277.248
	181.124	584.171	616.48	469.695	849.366	686.304	806.729
	202.103	660.064	8054.88	7841.04	6543.58	5496.72	5938.32
	315.309	887.943	766.92	1015.49	920.778	950.613	911.45
	456.488	441.146	5820.98	5662.96	10143.8	3897.48	8169.6
	458.954	488.209	2713.02	2471.17	2755.8	2143.1	2180.65
	33.483	418.377	733.163	311.246	1034.25	1111.41	483.641
	66.47	462.296	540.637	856.557	575.368	629.925	663.078
	422.832	320.155	1465.14	735.006	2215.55	1380.39	1253.81
	404.983	339.159	7258.91	8399.9	11273.6	3711.71	8441.52
	246.735	463.255	645.102	895.66	468.239	565.676	726.627
	399.821	347.085	18382.6	19976	29343.7	13448.9	22897.6
	261.793	363.026	1135.73	942.204	751.985	1010.74	1009.9
	251.903	362.278	545.349	482.537	591.822	594.148	545.095
	32.537	496.271	2627.01	2924.52	2785.25	3135.06	2939.25
	455.93	440.149	2104.09	1533.74	2625.08	990.182	1364.41
	42.002	353.175	1129.42	1376.66	1586.84	735.633	978.843
	459.101	585.22	663.47	736.064	644.073	520.162	711.26
	48.304	280.235	5389.21	3475.37	6328.73	5859.24	4304.63
	366.942	413.153	513.478	543.84	1154.48	493.262	506.109
	235.282	252.17	3564.44	3098.09	2871	2694.26	3717.82
	451.806	493.2	4239.27	4365.31	7350.06	2570.3	5069.31
	27.346	335.2	18588	8932.92	11976	31980.1	13829.4
	399.788	291.118	26191.8	26268.6	41895.2	17152.7	32753.9
	239.446	402.126	4976.05	5762.61	6953.04	2668.28	4557.12
	167.269	396.275	1264.01	2373.14	294.922	4052.44	1094.22
	33.176	512.386	7054.81	3171.64	12452.9	15304.6	8678.31
	584.932	256.227	732.264	945.256	991.354	1077.86	969.162
	429.871	225.087	744.843	556.497	946.707	524.567	729.98
	607.246	796.737	1435.74	1184.44	1018.12	1516.21	1318
	154.199	167.155	3874.66	3800.79	3964.38	3739.35	4565.82
	194.797	567.332	5248.77	4959.43	5111.18	3621.16	4515.68
	306.272	367.098	1120.41	1149.84	1824.36	887.077	1574.55
	212.21	408.282	2364.41	3382.74	1269.82	934.712	1566.1
	193.652	529.349	4301.01	6129.15	4466.72	3981.11	4185.8
	456.133	218.134	1351.78	911.533	1940.12	678.454	1171.59
	302.291	495.929	403.201	639.219	238.545	477.1	530.583
	380.22	542.213	1122.98	1102.89	1406.32	1036.98	1222.44
	34.26	428.388	48903.3	44862	47148.4	44807.5	31093.8
	44.064	472.349	637.195	534.181	670.111	663.228	875.182
	268.169	283.127	3417.09	2730.36	3661.98	2611.04	3649.65
	547.862	189.134	989.061	771.501	1579.09	878.311	1146.94
	177.568	423.33	3638.27	2444.52	4273.48	5060.03	4145.11
	280.61	552.33	1450.88	3340.8	1101.65	1024.33	1984.99
	461.751	295.149	32693.3	58948.8	34861.3	20779.6	44191.8
	24.019	516.055	88.9809	80.0914	109.933	131.682	341.932
	236.001	651.387	967.94	2100.25	693.95	63.3683	1015.73
	236.008	375.28	8562.53	19428.3	7793.47	1571.94	10114.4
	34.514	342.243	2694.74	2735.1	2938.15	2136.53	3048.95
	183.662	413.305	2110.77	2574.92	2194.66	1135.53	2133.45
	304.757	462.99	6464.92	6520.79	6951.85	3948.42	6206.74
	352.83	281.051	3099.25	2984.71	2632.1	2764.21	3036.44
	46.87	225.16	1576.19	1073.82	2667.63	610.403	1266.89
	186.469	685.563	2726.99	3245.43	2907.32	3705.96	2718.93
	240.738	309.049	1177.78	1328.13	1275.89	1196.61	1163.49
	401.315	561.2	1357.97	1191.97	1229.88	1398.95	1351.74
	362.66	417.015	867.305	974.238	503.789	749.559	832.842
	357.471	416.869	2438.34	2135.62	2348.68	2315.53	2126.62
	520.604	470.27	6927.92	6363.84	9283.49	4726.02	7557.68
	74.737	407.356	204.667	2279.36	1135.11	1315.51	1217.75
	35.7185	421.316	27934.6	19811.1	55130.1	20098.2	42157.3
	372.163	300.053	332.159	399.024	544.069	288.39	330.737
	253.38	583.323	1933.97	1933.18	1842.75	1776.57	1759.4
	180.305	384.311	1666.36	1614.15	1411.13	2482.75	2083.98
	310.748	848.557	1150.25	1032.16	1555.04	1396.62	1148.11
	184.243	225.858	3289.41	3216.87	2965.07	3556.58	3703.67
	212.113	389.268	9600.41	19243.4	4709.8	2949.12	9311.87
	440.584	287.172	1614.34	1243.36	1771.61	768.943	1495.49
	45.893	485.336	4142.12	1445.86	4840.48	7040.68	4006.97
	427.115	357.176	506.482	383.081	1134.08	431.36	565.057
	182.086	374.317	3182.19	2882.44	1681.69	5317.27	2883.38
	182.806	366.132	3666.02	2952.66	4824.49	2050.78	2852.32
	309.3	291.975	2501.98	3798.39	3029.14	2039.96	2628.87
	289.226	274.104	1745.38	1696.81	2740.72	500.945	798.845
	267.526	234.123	3409.2	2642.1	4555.72	1276.31	2744.82
	45.778	393.275	2713.56	2207.68	3922.58	3490.97	3284.77
	453.844	601.266	318.536	317.295	362.481	247.492	441.463
	84.462	432.319	5054.19	6727.76	7794.05	2129.51	5265.08
	248.392	422.196	3101.17	4046.39	3556.88	3058.15	3738.67
	469.084	332.149	15698.6	11512	16978.9	9870.54	15295.8
	51.044	484.327	6085.46	3609.13	8709.86	6160.27	5603.82
	180.056	394.295	8866.87	5478.94	11029.7	11484.7	9816.49
	41.942	465.405	1040.77	1118.48	1957.1	1540.18	1321.61
	213.516	160.133	14422.2	13577.8	11738.5	17741.1	15938.9
	200.724	495.328	513510	933883	273259	296143	524112
	362.483	211.996	1517.62	2238.65	876.326	1728.05	1741.76
	28.533	392.374	453.424	315.908	399.601	525.079	466.894
	379.931	319.15	2540.59	2895.16	2932.87	1117.69	3037.42
	354.819	568.841	11180.9	12075.3	10241.6	11730.5	10769.2
	467.291	556.929	1353.57	1627.44	1558.06	553.824	1402.34
	174.665	446.326	3627.76	2730.84	3973.04	4389.13	3728.64
	217.362	432.31	10579.3	14205.1	14123.3	6084.12	11955.3
	31.9085	732.419	3225.83	4389.51	3138.03	3410.95	4583.27
	34.3	447.403	51520.3	46347.8	53385.6	49007	33826.4
	182.946	383.297	1074.76	1574.23	1327.43	600.117	1120.12
	206.522	492.241	2764.03	3904.06	2239.8	2597.18	3196.2
	444.988	352.19	2465.18	2394.67	5055.17	982.418	2872.32
	113.574	270.194	500.381	1971.22	269.522	1354.25	930.125
	184.789	364.142	7757.11	7302.88	6427.5	10196.9	8200.77
	241.683	186.054	495.49	488.513	369.068	349.979	258.845
	461.68	414.184	1653.08	1979.26	2440.32	1440.06	1736.88
	240.448	414.18	600.082	727.273	557.939	487.281	703.026
	324.832	175.071	7248.53	5179.1	7651.27	8378.48	7863.3
	357.325	522.833	1360.18	1482.39	1423.37	1029.1	1021.98
	173.048	474.36	651.412	440.682	761.709	887.83	516.849
	719.567	256.3	913.025	846.372	689.84	244.439	803.814
	717.13	663.452	7762.82	9691.98	8481.79	11306.5	12763.6
	716.689	337.142	4475.07	1575.11	1453.16	2803.78	2354.53
	716.344	353.936	1004.62	872.171	822.149	836.979	875.518
	716.203	687.201	1701.36	1469.45	1203.08	1631.76	2457.04
	715.72	612.182	3136.91	2639.24	4596.96	4119.24	4844.38
	715.514	354.336	1038.85	960.155	872.32	990.043	1088.67
	715.366	272.969	3637.21	2628.51	2877.83	3409.36	3976.95
	715.042	265.003	5826.17	6010.56	7351.61	6444.15	9076.91
	715.028	708.51	2740.41	3782.17	2356.2	4358.28	4890.05
	714.966	680.48	2258.37	2092.49	2119.79	2684.63	5320.17
	714.822	338.341	6395.68	9256.45	4302.74	9473.74	7832.83
	714.757	709.514	1075.21	1335.59	842.766	1582.79	1392.53
	714.726	536.164	6687.57	7552.1	6465.86	7627.14	9573.13
	714.59	607.39	1787.14	1782.62	1486.07	2422.73	1938.03
	714.394	537.166	2776.37	2916.24	2651.94	2946.58	3035.87
	714.373	611.183	5299.53	6839.46	4650.6	8968.66	6842.18
	714.139	186.221	5375.61	5377.45	15885.4	12215.1	13688.3
	713.651	664.456	4531.16	3390.11	2562.38	5394.72	4594.99
	713.651	681.483	1287.79	656.1	872.986	667.054	1204.78
	713.467	74.0981	45301.9	45911.7	34090.2	32495.6	48959.8
	713.32	397.165	12476.5	17362.4	14678.6	14187.5	16135.6
	713.039	324.076	11625.7	9617.09	15399.7	10053.8	11176.7
	712.257	282.279	1654.32	1558.22	1525.41	2024.95	2364.14
	711.129	124.087	14062.8	14924.5	15600.8	13140.4	13967.7
	711.041	136.021	3531.92	3423.25	4834.85	3637.62	4608.67
	705.865	686.201	2634.84	3318.04	2746.72	1680.84	3810.27
	703.757	113.108	1393.4	2006.98	1415.34	1258.17	1072.47
	703.73	226.107	2594.27	2553.82	1969.75	2842.68	3594.17
	702.918	353.935	542.182	546.376	587.669	488.714	563.619
	699.233	612.182	2211.41	1975.58	2751.44	1674.5	3023.23
	694.821	337.142	2107.22	1891.53	2738.75	2995.03	2829.61
	694.285	664.456	2557.79	2366.62	2716.5	2978	2448.98
	693.631	88.0768	544.479	516.043	512.997	519.927	526.685
	693.566	186.221	15774.8	9711.4	7032.92	13162	12718.9
	689.65	111.067	990.781	1626.3	1563.78	1255.75	1308.22
	689.178	241.705	2797.45	3324.92	3218.82	3114.83	3011.17
	688.546	282.279	1306.84	1190.47	1447.05	1294.75	1505.2
	687.599	708.51	1821.51	1941.84	2096.43	2553.95	1912.41
	687.404	60.0462	930.019	965.876	767.948	839.703	933.318
	686.991	397.165	6973.11	6954.84	11746.1	7806.73	7976.23
	686.822	680.479	1377.67	959.017	1933.34	910.472	1244.49
	686.335	681.483	621.696	607.782	742.33	593.031	603.339
	686.201	687.201	723.478	732.367	736.668	1087.67	1862.47
	685.05	338.341	4663.94	4009.25	4092.35	3907.77	3476.4
	684.356	170.081	353.365	338.175	339.168	352.183	306.712
	683.909	324.076	9369.25	7293.84	16080.9	11190.7	8708.96
	682.95	265.003	3509.64	3439.01	3814.05	4016.39	3225.92
	681.828	731.379	1632.28	1036.29	1487.28	1178.89	1938.09
	681.448	611.184	4122.29	7950.03	6198.9	7245.14	6047.46
	680.185	272.969	1399.51	1512.22	1834.39	2550.49	1351.9
	678.888	607.39	1549.3	2621.69	1112.36	1154.63	1245.02
	678.109	124.087	36638.6	37932.6	32914.1	26020.6	33350.3
	677.26	136.021	30485.6	22097.3	29550.1	30990.5	26820.7
	676.706	182.19	84.3665	56.3366	68.475	65.9333	115.97
	675.887	612.182	5892.66	3239.61	4649.01	8048.84	4561.21
	675.26	279.093	5163.3	6585.57	12438.3	8599.5	6104.53
	675.179	663.452	6194.1	3940.59	5390.49	4298.54	5781.48
	674.961	664.456	3184.8	2136.43	2438.22	2821.15	2125.07
	674.858	536.164	8990.52	12520.7	9124.3	10869.2	11537.2
	672.308	686.2	2627.09	5202.23	3468.19	3089.06	2857.86
	672.076	496.339	552.428	687.641	497.099	586.408	529.418
	669.453	226.107	6967.48	4180.39	4971.18	3600.79	4859.12
	669.418	241.203	40343.9	53787	46636.1	45022.3	48533.3
	669.133	481.399	11197.5	12662.1	11504.5	10576.4	13274.3
	669.018	342.263	9994.83	11517.9	12971.7	10436.9	13432.2
	668.963	241.705	11659.9	11571.4	17956.1	12252.1	15866.9
	665.974	186.221	36607.7	31668.6	45658.6	46345.1	37338
	664.473	524.371	1238.18	798.173	1287.96	1074.56	965.05
	663.525	296.045	17130.3	23015.2	23549.5	17602.1	19234.2
	661.179	250.987	3714.16	4192.77	4540.06	4877.28	3202.88
	659.869	709.513	2466.07	1508.99	1774	1409.99	1983.32
	659.223	337.142	21607.2	21259.9	17337.3	18487	7537.18
	658.038	708.51	3197.87	3466.69	3008.57	4297.86	2408.29
	656.856	681.483	747.684	840.507	1354.8	878.613	1265.93
	656.606	687.201	954.677	986.079	839.984	746.928	657.472
	656.222	353.936	1558.17	1208.35	2484.4	972.293	1108.26
	654.808	680.479	2720.33	1773.18	1671	1301.74	2190.47
	651.712	334.137	7242.98	9676.15	9526.73	11330.7	12272.9
	651.497	354.158	746.344	665.773	618.237	451.194	697.112
	651.161	664.456	2257.37	2405.05	2732.15	2811.2	2215.77
	647.794	241.705	2620.54	2500.27	2388.67	2362.26	2597.75
	647.787	409.199	37909.1	39051.5	38199.5	38358.6	39257
	647.78	296.045	15545.9	24858.2	23864.9	18579.3	24316.8
	647.625	241.203	7137.33	7039.73	7354.69	6582.95	6871.56
	647.476	260.185	711.132	640.77	749.813	606.495	653.956
	647.132	410.202	7674.58	7413.83	7624.86	6681.97	8583.21
	646.913	481.4	2170.65	2796.39	2442.01	2263.3	2246.22
	646.342	311.164	4618.42	4677.92	4555.83	4505.82	3463.05
	643.453	379.111	635.823	572.807	593.455	474.737	521.407
	642.77	169.133	4115.03	3560.01	3968.72	4147.29	3899.36
	642.249	369.183	689.493	902.914	781.376	659.374	652.402
	642.169	758.569	1144.58	1236.13	1094.19	1191.02	904.476
	642.1	272.969	3508.23	2797.94	3432.79	3056.65	3965.42
	641.408	413.238	934.064	959.274	935.462	966.46	803.002
	641.228	782.569	896.614	802.996	916.136	1101.36	738.48
	641.02	437.231	1215.43	1210.57	1190.33	1357.75	940.107
	640.048	686.201	5011.01	5026.05	4277.69	5104.65	5276.09
	639.921	265.003	5393.43	4906.27	4463.85	4922.92	5474.61
	639.784	607.39	2354.84	2023.32	1875.52	1854.1	1842.77
	639.499	338.341	7933.23	7434.45	8090.06	8209	7585.63
	638.738	350.126	1323.38	1429.85	1330.18	1193.48	841.283
	638.685	171.185	1116.2	1189.73	945.281	847.07	580.179
	638.237	226.107	21746.9	26766.4	19643.5	19728.6	17039.7
	637.949	681.483	1647.55	1529.28	1732.23	1621.37	1636.3
	637.894	316.042	1339.25	1539.15	1225.43	1095.21	1503.01
	637.839	150.036	2177.92	2332.46	2027.11	2335.69	2213.01
	637.632	326.196	1415.72	1541.11	1483.24	1474.66	1749.47
	637.563	611.183	7021.21	8070.47	8379.32	8576.14	8514.47
	637.44	252.217	1816.03	1732.74	1555.05	1572.67	1492.33
	637.169	612.182	4758.68	5532.4	6387.9	6415.6	6615.53
	636.819	186.221	6872.49	5826.71	6670.53	5360.74	5616.23
	636.615	325.08	984.142	1092.8	1029.74	885.119	1153.01
	636.466	316.223	1329	1269.72	1571.41	1262.61	1102.67
	636.446	244.137	1040.82	1236.03	911.739	1038.89	931.185
	636.238	324.076	20880	19427.3	15341.8	15528.7	20107.8
	636.042	536.164	9804.16	9848.23	9566.19	9927.16	9982.73
	635.966	398.169	1970.93	2159.32	2541.3	1867.52	2007.62
	635.925	397.165	15033.9	16022.4	17568.2	16974.7	18096
	635.816	112.051	1498.27	1406.82	1045.18	1366.05	1338.44
	635.792	136.021	9521.61	12372.8	11351.9	10445.5	9807.14
	635.78	537.166	5123.6	4675.04	4568.56	4383.26	5106.09
	635.705	156.051	17298.3	15678.9	16681.8	13489.5	15786.1
	635.595	376.11	1584.04	1498.94	1392.06	1206.53	1296.38
	635.007	157.056	427.727	529.19	405.566	534.072	478.542
	634.66	687.2	1318.96	1373.67	1432.04	1350.76	1613.12
	634.438	113.108	4483.07	3820.6	4832.75	3479.52	3386.35
	634.383	308.186	1256.29	1439.08	971.257	1271.79	1391.49
	634.346	241.118	4221.06	3333.41	4100.69	2952.54	3385.06
	633.587	75.101	1842.5	1008.48	1272.38	1303.1	1293.82
	633.268	328.211	11065.1	9705.78	10176.5	11211.6	11640.6
	633.034	60.0461	2651.28	2227.26	1776.25	2231.06	2575.27
	632.75	74.0979	45799.6	41212.9	48817.4	48256.7	49149.5
	632.73	736.542	6164.74	4984.53	4666.91	5644.39	4203.27
	630.881	85.0767	601.274	603.139	707.111	775.459	783.469
	630.881	638.215	1460.94	1115.91	925.168	1112.13	1160.06
	629.977	100.076	1731.97	1079.29	1734.91	1109.49	1313.8
	629.939	311.204	1442.38	1152.56	1402.31	1515.7	1636.5
	625.814	179.07	802.707	728.438	633.647	827.447	824.008
	625.003	130.065	1843.53	1895.02	1836.91	2583.93	2036.13
	624.87	708.51	12900.9	14026.9	12334.6	13898.3	9318.39
	624.856	709.514	5169.08	6917.54	6521.68	7231.75	5813.45
	623.857	124.087	36683.5	37869.2	43871.6	51999	54330.4
	623.317	386.151	1776.6	1725.26	1435.51	1783.53	1852.52
	622.821	374.943	1062.41	923.782	1147.84	1014.6	947.351
	622.529	203.08	1507.38	1639.36	1594.96	1714.2	1441.07
	622.176	562.89	1823.59	2391.69	2093.28	1885.89	2290.6
	621.741	170.096	886.123	1041.13	827.214	1082.69	811.328
	621.4	178.068	7723.76	7158.15	6086.64	6911.71	7987.9
	621.34	192.084	8191.18	6963.96	7816.46	8432.42	10731.8
	621.28	213.166	1050.17	968.126	920.601	1017.72	826.708
	621.192	124.964	1654.38	1389.3	1394.09	1742.46	1155.72
	621.058	102.092	1142.47	1228.73	1273.65	1378.51	1271.94
	620.052	164.053	1351.54	1113	1385.12	1541.08	1638.7
	619.839	165.991	2209.37	2012.74	2147.04	1971.01	1880.61
	619.025	137.024	807.046	1317.97	1158.36	1210.63	1146.9
	618.941	538.163	5931.06	6087.76	6352.13	7180.73	5434.64
	618.929	125.091	2906.9	2757.61	2216.57	2220.99	3295.83
	618.906	608.865	1146.59	1044.22	1078.95	1005.1	1560.34
	618.817	415.037	1276.09	1205.68	1020.99	1056.65	1210.47
	618.498	612.182	7886.02	13377	8825.46	8373.19	15672.6
	618.461	536.164	15081.3	12990	13534.4	16206	15332.3
	618.43	537.165	7781.06	8394.26	7447.43	7286.96	7477.7
	618.332	613.182	3725.55	4286.08	3880.74	3308.42	3491.14
	618.284	611.184	9767.54	9437.71	13821.6	13290.8	17962.3
	618.111	610.183	19389.2	19035.6	17979.6	22055.6	22737.1
	617.924	186.221	7422.15	9269.87	9557.99	6643.39	12176.1
	617.835	687.2	5924.3	3291.74	4238.6	3016.24	7752.45
	617.795	539.163	1906.56	1927.04	1805.43	1850.44	2031.14
	617.783	354.336	4027.76	5689.88	5272.37	5630.07	3724.05
	617.516	473.957	3298.94	4073.36	3325.92	4165.3	3584.76
	617.249	188.107	1206.87	1175.05	1223.05	1243.65	1149.02
	617.187	686.201	6702.26	6626.82	8618.45	8041.22	10543.8
	616.838	685.202	8911.01	6533.51	9467.25	7016.68	5737.55
	616.444	681.483	4964.39	4433.33	3298.34	4026.02	4766.04
	616.442	607.39	6190.98	7068.42	6832.32	7981.58	4021.57
	616.416	74.0613	1924.16	1964.17	1187.98	1515.07	2396.78
	615.817	663.453	35688.9	29998.8	28145.7	31451.5	24752.1
	615.815	664.456	14217.4	11717.3	15145.2	13307.2	16360.6
	615.289	283.283	1254.36	1218.51	1235.96	1338.4	1212.55
	615.127	236.113	632.546	559.101	682.113	733.929	725.948
	614.892	680.479	10833.7	9364.29	12867.5	11562.9	10946.6
	614.185	265.003	17977.2	19438	10498.7	22494.2	20241.5
	613.887	282.279	11301.6	9125.25	10176.8	10355.8	8893.04
	613.62	339.345	6070.18	5731	5764.95	7945.35	3930.61
	613.447	226.107	12681.1	10941.2	12347.8	12227.9	13192.9
	612.899	338.341	15213.7	19092.9	15963.5	19223.3	20074.2
	612.655	580.537	897.297	1264.93	899.589	1066.61	1100.31
	612.317	294.951	1345.99	1423.14	1776.27	1212.44	2224.95
	612.264	279.159	28985.9	28940	36346.9	32740.2	33094.4
	612.125	579.533	2960.19	2774.07	2634.17	3071.4	2735.72
	612.089	205.085	57333.4	73169.7	63109.3	60447.7	66243.7
	611.954	353.936	3248.02	4107.43	3959.23	2798.07	3371.83
	611.724	565.518	1675.32	1556.68	1858.52	1331.18	2072.5
	611.648	605.549	2036.4	1281.62	1953.44	1632.79	1301.41
	611.486	272.969	4529.59	4627.85	5278.44	6637.39	4977.3
	611.432	564.506	1041.08	1184.32	1027.77	1016.85	1190.64
	611.217	537.487	2610.73	2455.83	2937.82	3279.77	3679.97
	611.11	524.476	1467.33	1229.48	1277.34	951.447	1419.39
	611.018	578.522	2495.29	2008.57	2202.91	2455.47	2965.67
	611.016	280.162	2400.14	1696.03	2244.25	2366.82	3340.57
	610.969	577.518	7124.5	7850.5	6552.36	5929.06	7164.75
	610.848	250.987	17677.8	15902.1	17947.3	20115.9	11811.3
	610.812	530.465	1428.16	983.674	1358.37	1088.12	1256.06
	610.552	604.538	1309.95	1226.97	1438.76	1594.8	1346.33
	610.457	591.535	1069.82	1062.42	1040.41	1013.2	908.397
	610.314	786.61	1871.8	1886.2	1880.05	1814.35	1868.42
	610.298	538.491	1012.48	1024.32	927.683	1109.74	1003.45
	609.968	575.503	2798.51	3545.77	1757.21	3817.95	3500.54
	609.93	563.503	2434.61	3206.3	2632.55	1531.66	2225.85
	609.892	523.471	3351.13	3802.7	4120.52	4097.66	3767.68
	609.643	529.461	2671.16	2468.7	2475.21	2539.88	2403.14
	609.609	547.472	1349.3	1543.67	1660.84	1420	1303.03
	609.544	550.491	1772.33	1423.1	2024.34	1571.83	1543.4
	609.517	338.144	1199.46	1017.98	1194.81	1332.61	1191.3
	609.506	509.455	1032.1	1267.02	1263.09	1285.19	1291.8
	609.48	731.56	1727.83	1644.37	1503.34	1554.37	1389.05
	609.258	169.169	12950.8	14637	15506.7	14272.7	15648.8
	609.046	601.518	2099.25	2191.61	2161.78	2582.46	2124.28
	608.996	878.813	1315.87	1382.88	1581.1	1117.51	1334.81
	608.778	852.799	1288.63	1229.34	1275.69	1418.47	1363.88
	608.731	904.831	1159.68	1288.91	1079.12	1305.74	1200.13
	608.631	824.768	1500.51	1778.27	1618.88	1426.58	1841.46
	608.583	535.472	1483.91	2145.21	1964.56	1585.33	1895.53
	608.576	576.507	1261.81	1527.74	1424.43	1404.46	1093.25
	608.455	851.79	1248.4	1422.75	1383.76	1257.98	1419.44
	608.276	850.784	2533.07	2291.84	1705.88	2557.29	2101.89
	608.274	521.456	1353.6	1611.03	1608.26	1709.83	2156.77
	608.236	877.804	1662.66	1341.18	1368.85	1217.07	1748.51
	608.085	464.96	1332.82	1156.66	1608.24	1801.82	1200.38
	607.768	604.384	5008.01	6298.97	4925.16	4904.27	4742.29
	607.768	876.8	2686.95	2686.38	2853.98	2568.51	2709.64
	607.652	902.815	1762.73	1239.21	1697.96	1963.01	1635.18
	607.639	518.9	1744.93	1783.08	1857.27	2357.95	1870.98
	607.569	605.387	2109.72	1800.73	1932.77	2046.13	1489.89
	607.181	849.773	1466.55	1202.64	1094.51	1406.61	1168.79
	607.181	874.785	2306.05	1805.58	1486.41	2001.95	1886.88
	607.007	836.768	1545.05	1403.1	1097.79	1542.08	1793.43
	606.763	599.503	1629.32	1699.55	1489.74	1232.46	1122.51
	606.561	822.753	2420.47	2546.12	2092.81	2294.41	1993.9
	606.395	823.758	1322.44	1328.52	1432.64	1191.76	1053.18
	606.356	875.789	1306.84	1129.41	1139.7	1289.66	1157.45
	606.356	898.783	1352.71	1254.31	978.975	1210.1	1034.84
	606.329	900.8	1139.45	1573.62	1052.59	1320.13	1092.75
	606.307	810.753	1301.39	1004.13	1030.99	1143.29	1115.76
	606.291	808.738	1749.08	1714.94	1695.33	1632.67	1590.54
	605.923	848.769	2429.29	2276.13	2470.52	2429.5	2242.17
	605.663	683.599	2164.54	2166.48	2251.84	2193.88	1800.23
	604.531	684.605	821.739	747.026	779.897	798.968	725.72
	604.475	794.723	1412.65	1358.77	1472.72	1281.75	1139.8
	604.441	701.63	2711.96	2469.75	2824.97	2655.98	2563.71
	604.387	700.626	4736.03	5176.33	5395.99	4902.2	4782.43
	604.199	834.754	1441.58	1322.15	1046.31	1640.99	1328.93
	604.023	820.738	1632.52	1709.62	1534.88	1734.19	1585.41
	602.873	473.155	544.637	570.401	451.211	484.087	544.942
	602.03	394.153	2239.81	2249.98	2240.51	2428.14	2290.86
	601.894	352.142	1019.93	990.762	980.422	1048.94	981.389
	601.724	706.586	1091.12	1050.3	1043.56	1013.07	1003.94
	600.692	729.661	860.036	842.623	798.792	793.844	819.471
	600.643	728.658	1746.64	1635.66	1635.97	1776	1701.72
	598.375	212.212	630.098	945.64	882.979	649.365	834.716
	596.778	294.951	1527.94	2066.69	1841.03	2381.5	2123.25
	595.428	337.142	36438.2	31676.4	34637.5	37442	34810.4
	594.906	256.3	1439.06	1454.4	1235.7	1636	1883.13
	594.61	272.969	1867.06	1612.35	1757.02	1755.06	1528.14
	594.308	353.936	2699.52	2562.27	2766.81	2331.36	2483.97
	594.132	165.138	1392.62	1107.95	1279.2	1387.04	876.081
	594.048	124.087	3603.16	2981.85	2210.74	2251.29	2216.07
	594.044	360.986	5844.14	4647.92	5035.58	5717.13	6242.78
	593.85	612.182	1925.38	1757.28	2036.58	2186.56	1924.94
	592.77	1067.64	1060.02	1154.59	1133.44	896.247	990.307
	592.725	1068.65	895.263	892.435	858.034	860.713	826.553
	592.622	296.046	7812.62	6963.72	6510.61	7118.48	7266.85
	592.282	309.129	2477.61	2176.54	3846.83	2111.84	2667.02
	592.2	241.705	9655.36	10259.7	10880.5	9640.33	10471.7
	592.039	241.204	28362.7	29846.7	32058.3	28251.6	29964.1
	591.948	687.201	1565.33	1336.55	1696.48	1240.86	1332.78
	591.913	342.263	6574.36	6498.33	7304.86	6329.63	6314.54
	591.91	1084.67	1128.68	988.982	879.436	1081.13	999.444
	591.909	481.399	7747.15	8342.07	8599.42	7989.77	7596
	591.909	686.201	3125	3150.3	3384.14	3616.72	3399.66
	591.721	242.207	2184.63	2045.29	2191.46	1887.99	2081.17
	591.69	833.24	1122.76	1042.85	986.532	1191.93	995.642
	591.657	273.098	1609.2	1178.79	1490.76	1509.62	1362.73
	591.652	343.267	1269.55	1186.46	1199.74	1212.3	1233.92
	591.622	832.24	1362.43	1355.81	1445.53	1506.8	1381.68
	591.622	69.0463	1624.95	1482.24	1304.7	1108.51	1688.15
	591.434	759.221	2009.14	1984.25	2115.64	2245.34	2060.07
	590.954	648.462	1579.56	1426.58	1520.71	1422.94	1425.08
	590.817	760.22	1855.6	2118.01	2061.88	1852.26	2163.86
	590.617	758.221	2557.7	2785.88	2633.8	2389.66	2663.78
	590.569	834.238	965.482	922.504	997.395	823.385	860.206
	590.385	548.503	762.308	726.044	744.293	797.834	740.242
	589.997	577.538	532.183	497.97	471.39	565.335	495.558
	589.52	272.114	933.963	773.487	770.766	965.564	914.864
	589.269	560.47	736.834	740.418	701.565	765.538	683.786
	589.096	608.394	913.786	835.219	909.859	823.647	784.2
	588.963	343.15	4614.32	7702.33	5140.27	5407.74	6273.6
	588.952	665.459	1629.49	1601.6	1559.41	1528.35	1608.31
	588.95	663.452	12754.6	12964.3	13073.4	12493.3	12204.2
	588.95	682.486	1024.93	1022.67	1080.33	1004.59	1032.14
	588.684	664.456	6177.33	6510.17	6356.68	6072.42	6028.92
	588.684	685.434	1154.16	1342.42	1258.17	1271.08	1162.94
	588.684	686.439	417.181	408.042	540.439	467.657	448.417
	588.672	607.391	1718.89	1743.62	1818.22	1716.22	1732.97
	588.631	464.373	1023.56	990.736	881.377	1206.87	1124.12
	588.438	681.482	3654.7	3978.98	4027.96	3790.89	3733.02
	588.246	709.513	6133.69	5961.34	5902.41	6205.31	6022.06
	588.175	624.417	620.489	618.658	560.521	542.446	642.716
	588.153	710.517	1685.44	1708.44	1589.75	1654.56	1514.96
	588.15	708.51	12019	11798.4	11585.6	12271.6	11143.5
	588.117	195.157	503.633	470.378	565.383	448.505	524.72
	588.117	234.204	724.563	660.638	610.839	627.959	665.739
	587.717	169.133	10927.3	10304.3	10614.8	10421.6	10261.9
	587.273	181.169	1243.01	1288.61	1237.24	1283.23	1252.97
	586.909	194.153	6540.86	5949.98	5670.83	6591.48	6327.06
	586.691	237.196	5209.26	5504.98	4807.57	4968.19	4976.64
	586.384	212.164	2858.67	2904.89	2769.92	2853.85	3043.57
	585.97	224.094	7586.36	7669.93	7977.73	7793.16	7218.85
	585.862	208.169	12725.8	11166.1	10865.1	10209.1	12225.4
	585.457	238.18	1573.46	1852.44	1651.99	1668.2	1587.74
	585.33	338.341	2158.49	2518.06	2311.54	2390.5	2368.72
	585.191	268.188	2162.92	2280.29	2303.97	1916.96	1868.76
	585.03	229.199	4161.12	4022.96	4503.63	4379.38	4966.44
	584.934	436.342	3394.48	4638.02	3868.92	4992.78	3683.9
	584.794	289.071	26723.6	21264.8	27107.8	24769.3	26970.5
	584.757	437.346	963.162	952.085	876.943	1125.02	1065.02
	584.732	226.18	37568.5	30557	35327.5	33912.7	26838.8
	584.47	228.195	22686	24652.5	20436.7	22257.7	20596.5
	584.391	307.201	1073.17	1185.28	1256.92	1274.66	1302.25
	584.378	210.185	946.73	1049.72	895.311	1173.77	968.389
	584.03	273.253	3066.25	3332.33	3431.46	3847.36	3405.63
	584.007	227.183	5557.46	8050.15	7214.92	7470.3	8578.71
	583.968	394.352	1627.71	1528.6	1708.15	1718.28	1860.89
	583.942	250.177	7446.95	9018.38	9210.31	8051.67	8506.69
	583.929	363.31	940.185	805.338	913.539	956.825	979.266
	583.744	288.253	6666.4	7240.89	6835.64	6812.73	6992.04
	583.662	265.115	14093.4	16710.6	15478.2	18392	11054.2
	583.591	438.378	5645.45	4722.71	5518.04	5437.28	5110.74
	583.442	433.096	771.23	851.37	782.902	610.695	872.453
	581.96	239.001	2540.82	2198.65	2252.58	2698.27	2366.78
	581.93	330.098	26063.6	18548.9	25862.9	18096.5	23649.4
	581.845	452.394	2505.07	2533.37	2447.03	2496.97	2290.15
	581.419	99.9713	1034.88	889.225	1258.11	762.456	1114.05
	581.273	170.092	6798.67	6611.22	6188.86	8617.71	8444.79
	581.219	387.126	12556.9	12908.2	10840.4	15087.8	13758.3
	580.104	140.997	487.468	408.595	586.199	376.54	590.066
	579.917	401.134	10059.1	11415	11447	11667.9	11335.3
	579.705	360.127	33660	40888.5	31689.5	25913.8	38932.5
	579.506	457.161	42686	33917.4	44761.1	32901.6	33285.1
	578.688	502.2	13741.6	14072.3	16796.4	17207.4	12396.1
	578.577	375.098	31267.3	29567.8	30438.1	26991.3	33549.7
	578.439	454.161	19202.4	16816.6	17989.6	20009.6	19298.8
	578.12	176.122	8009.35	10616.9	9484.12	7010.7	6344.33
	577.922	430.161	111482	93728	123825	121262	112587
	577.898	472.171	12736.3	8563.8	11937	12147	10450
	577.746	528.198	30135.8	32415.3	37554.2	40263.8	38039
	577.741	147.112	11329.3	12299.6	11376.5	11543.6	9682.91
	576.887	431.164	22407	26722.7	25513.2	23959	17751
	576.654	175.118	176555	263857	260902	206877	302616
	576.504	446.135	23360.1	23213.4	24944	24658.7	24738.3
	576.45	474.187	15170.3	14755.8	15286	12992.5	10560.9
	576.28	599.234	20958	21931.3	21417.3	27240.4	22871.3
	576.188	572.235	37062.4	37776.1	40665	42091.3	34813.9
	576.005	174.123	10410.9	7239.17	9783.44	9675.57	12921.6
	575.939	501.198	63402.3	46679.8	56699.2	67998	67571.1
	575.624	337.171	23461.5	24792.8	74238.6	44054.7	27538.7
	551.075	359.124	48805.4	34775.4	39376.2	39761.4	41170.6
	549.227	457.16	9657.83	11432.6	10577.6	9565	9707.98
	548.989	430.161	28220.5	39986.5	25817.9	23764.5	22757.8
	548.521	386.123	15148.2	20465.7	18158.2	19804.2	19758.9
	547.453	599.234	7184.56	6058.17	6539.43	4777.6	7499.67
	547.357	337.171	10881.4	7484.03	21274	12337.6	10484.3
	547.048	265.116	3840.76	3622.08	3353.26	3241.61	4967.09
	546.981	330.098	4515.11	2892.68	2939.19	3844.02	2703.89
	546.926	458.164	3238.27	3715.77	3122.85	3016.21	2995.28
	546.926	321.221	390.009	393.795	1193.29	305.344	541.841
	546.642	320.218	3343.96	3112.79	7340.21	2104.57	4164.83
	545.58	322.133	259.762	255.64	224.329	252.62	241.752
	543.404	334.137	5969.38	4384.95	4337.39	7590.87	5389.21
	541.877	360.126	6602.6	6310.26	6810.65	7794.98	7752.36
	541.731	344.113	3054.92	2805.54	2593.07	3009.74	3199.54
	541.412	856.384	1787	1765.39	1784.91	1815.07	2142.68
	541.188	407.189	3789.78	2608.71	3250.23	3283.3	3505.17
	539.5	528.197	14790.4	8640.73	15313.8	15331.2	10190.5
	538.044	501.198	14038.9	20491	24731.6	17038.8	14061.5
	537.51	446.135	6535.07	7773.84	11741.5	7195.6	6902.43
	536.753	431.163	7339.52	5885.9	7957.96	7033.86	9726.41
	535.479	387.126	3565.46	2773.08	3570.59	2968.25	2849.5
	534.849	84.0821	329.396	424.64	369.285	485.982	460.983
	534.841	572.235	20088.8	12215.7	21353.8	14030.7	21956.8
	532.142	359.124	40451.7	40141.2	36584.8	51819.7	45911.8
	530.705	369.25	1608.2	1658.19	2355.63	1836.2	1875.2
	530.41	386.124	26892.8	17473.3	21198.1	20978.2	22003.5
	529.304	289.071	4819.62	5658.87	4809.61	5195.83	4663.81
	529.24	401.134	4733.84	2765.36	2772.09	3073.05	2953.3
	529.171	430.161	47949.7	26042	37717.7	42890.5	25480.6
	528.284	330.098	3997.91	4932.97	4338.38	4089.53	3993.5
	527.865	130.086	15006.5	19750.4	16943.7	15180	16550
	527.803	148.116	487.957	623.261	927.957	358.639	539.875
	527.523	189.134	2683.09	876.615	9502.07	423.709	3308.5
	527.051	147.112	22728	37599.4	23260.1	32885.4	22281
	526.874	599.234	11054.1	8275.9	15849.6	10461.6	10733.5
	525.912	471.218	2836.12	1203.37	2256.63	905.593	1691.71
	525.808	337.171	29867.2	16360.7	40271.8	18496.8	31171.4
	524.555	158.092	3301.91	3219.08	3413.71	3065.76	4115.71
	524.529	161.128	3901.8	3800.58	6198.58	1654.89	2430.4
	523.158	144.102	328.976	250.713	308.76	338.191	321.549
	522.563	247.184	1654.99	1754.88	2148.53	2171.78	2070.96
	522.542	260.196	427.474	423.364	401.328	434.851	372.459
	522.339	246.181	10936.9	12122.1	14580.5	15319.4	13980.1
	521.304	360.127	7666.93	7501.99	8568.15	7418.28	6326.71
	521.222	582.292	699.673	576.779	619.136	650.82	708.373
	520.803	471.274	846.994	793.883	1109.17	316.545	949.111
	519.774	84.0813	489.693	631.212	580.483	452.336	695.002
	518.811	175.119	598638	464142	724226	533664	417428
	518.61	216.171	2178.1	1268.29	2605.83	1851.33	2112.44
	518.512	129.102	1467.17	1602.19	2308.55	1019.99	1911.96
	517.962	157.097	2121.18	1854.85	2851.14	1611.81	1431
	517.946	196.105	2263.9	2352.75	3014.15	2420.59	2467.05
	517.745	174.572	1004.21	734.02	995.149	671.295	1021.47
	517.741	172.097	410.625	354.294	348.029	414.559	351.548
	517.571	174.123	66729.9	54461.8	48232.5	37426.2	64689.3
	517.213	265.115	4087.91	3328.14	3284.81	3781.82	3545.47
	515.945	184.119	1678.54	1052.31	1940.19	1261.72	1823.61
	515.92	185.103	1092.34	842.761	1315.33	955.21	1194.76
	515.763	226.18	9536	6367.88	5976.23	9924.76	6522.67
	515.544	176.121	46312.1	53146.8	31144.7	28853.9	42187.8
	515.494	202.129	26623.9	18839.7	32111.7	22317.5	25984.6
	515.424	141.113	1562.66	936.636	1649.26	880.316	1731.64
	515.18	190.163	1922.06	2220.8	2806.1	1982.79	3014.82
	515.012	186.123	649.743	518.043	616.864	479.771	615.331
	514.34	201.134	2907.86	2085.28	3005.85	1581.95	2799.66
	513.582	191.138	1051.25	640.513	1292.36	627.125	1054.57
	512.65	218.15	446.583	467.991	536.71	409.641	492.67
	512.596	240.11	1523.42	1770.12	1612.92	1692.7	1507.75
	511.721	160.108	3691.59	4350.81	1397.11	1502.32	2127.08
	510.61	480.252	1173.34	1202.23	1169.86	1243.79	959.62
	509.993	203.15	6927.28	7108.92	9626.72	6145.22	10058.7
	509.303	188.139	9001.83	10104.4	7607.42	7767.24	6106.16
	508.512	344.114	3386.64	3363.29	3548.37	4328.99	4220.79
	508.258	290.106	588.794	526.69	626.687	604.204	511.354
	507.568	819.179	815.609	837.213	914.776	871.35	858.498
	507.231	261.076	1115.92	997.704	1135.23	1182.85	881.558
	507.218	323.156	1101.38	773.782	1289.8	954.212	824.569
	506.763	216.145	1856.95	1262.78	2370.59	1120.81	2007.88
	506.558	805.178	845.781	753.613	931.964	1083.98	825.125
	506.18	189.134	9887.36	6348.72	10736.8	3198.53	4455.24
[truncated: 8,532 more rows]

## Sheet: Table S3 NEG
Table S3 All ions information was obtained from UHPLC-QTOF-MS in the negative ion mode (ESI–)
MS2.name	Retention time(s)	Mass-to-charge ratio (m/z)	Mean 4 con	Mean 4 wpi	Mean 8 con	Mean 8 wpi	Mean QC
Pyroglutamic acid	375.626	127.052	23134.5	20368.3	16355	23785.2	23814.4
Taurocholic acid	249.756	514.01	2351.25	2539.98	2294.81	2252.9	2242.07
Hypogeic acid	48.316	253.216	181961	200157	390983	110005	239574
Vaccenic acid	41.899	281.778	2584.66	2749.31	1524.09	2421.04	1789.72
Deoxycholic acid	198.104	391.224	26576.7	29007.2	26733.2	28078.4	29045.6
Cholic acid	235.715	407.279	942960	401534	106690	305016	411114
Glycocholic acid	259.101	464.3	240282	48661.9	14970.6	60983.6	94468.6
Taurine	300.714	123.62	3164.5	2207.84	3238.34	1315.51	2481.59
Tauroursodeoxycholic acid	201.266	498.3	7183.5	6503.73	6648.68	3786.67	6166.71
Linoleic acid	41.734	279.779	1278.14	2498.58	1533.54	2155.4	1463.45
Nervonic acid	27.233	364.922	4917.74	4130.79	6010.65	3095	4724.77
Ethyl tetradecanoate	48.6765	255.984	9161.48	8731.7	9850.68	7964.82	8052.47
Stearic acid	41.933	283.779	3335.99	4396.18	2517.08	3279.82	2164.15
Hepoxilin A3	108.803	335.221	109746	65448.2	175850	8402.1	88018.6
15-Deoxy-d-12,14-PGJ2	201.897	315.195	65349.9	18896.5	35369.1	1665.14	36209.8
16-Methylheptadecanoic acid	46.9035	283.263	221780	239569	300008	222772	246918
4-Dodecylbenzenesulfonic Acid	30.4515	325.183	115156	112854	99062.4	91235.5	121420
gamma-Glutamylcysteine	319.361	248.149	14855	15787.1	8073.87	21493.5	15908.3
cis,cis-Muconic acid	375.42	140.047	961.13	1488.7	1671.8	1363.88	1417.77
Myristic acid	39.413	227.996	18696.5	13711.1	7903.45	4102.78	7461.17
Phenylacetylglycine	207.427	192.958	16287.4	14707.7	15808.3	15682.4	18858.8
15S-hydroxy-5Z,8Z,11Z,13E,17Z-eicosapentaenoic acid	181.289	316.721	3098.66	3172.7	3174.58	2797.42	2776.01
Prostaglandin B1	117.528	336.108	3571.2	2519.84	294.454	1703.06	2170.72
Kynurenic acid	215.309	187.109	857.837	821.906	837.144	691.164	814.506
Cholesterol sulfate	41.714	464.31	1392.02	2018.3	3473.35	1313.67	1736.79
L-Proline	307.549	114.029	3115.43	3753.29	2545.53	2875.57	3474.56
3,4-Dihydro-6-hydroxy-2,5,7,8-tetramethyl-2H-1-benzopyran-2-carboxylic acid	403.587	249.108	2178.36	1795.05	867.034	2852.5	2009.11
5S-hydroxy-6E,8Z,11Z,14Z,17Z-eicosapentaenoic acid	210.186	317.175	538.784	699.562	426.274	1201.5	784.798
5-HEPE	51.06	317.211	88412.5	60949.5	156410	11385.5	80486.3
Hepoxilin B3	215.056	335.114	759.122	2123.7	573.387	2538.19	1496.42
Beta-Guanidinopropionic acid	349.431	130.063	15445.5	15880.6	21449.7	13789.9	15306.9
D-Lactic acid	309.498	89.026	42242.4	45630.2	34942.5	47658.2	48824.7
18R-HEPE	187.125	317.991	2273.02	2562.56	2676.83	2322.38	2056.46
Taurodeoxycholic acid	169.568	499.291	45011.1	38454.5	54666.7	16840.8	55015.4
D-Tagatose	305.933	179.056	546946	619716	486211	628373	606640
Ethyl oleate	44.45	309.279	13497.8	16274.1	27696.7	14909.2	18055.1
Leukotriene B5	107.008	333.206	58069.9	35708.8	75947.9	5142.17	45100.7
Pyrrolidonecarboxylic acid	308.502	128.036	72086.9	76266.8	81076.4	97492.6	88260.2
3-Hydroxybutyric acid	249.45	102.72	1060.75	1976.21	4666.89	1078.62	2800.17
Alpha-Linolenic acid	47.296	277.216	57716.2	103298	162808	153053	128718
Formylanthranilic acid	68.529	163.897	1111.64	1218.57	1138.85	1009.14	1046.68
Succinic acid	401.279	116.037	2367.62	2836.92	1419.77	4131.52	3196.29
Carnosic acid	113.054	331.19	75751.2	39265.2	80815.7	3216.53	52624.2
Cucurbitacin B	170.421	557.285	1778.18	2216.02	2071.26	1432.85	1575.3
Hippuric acid	183.601	178.841	5013.97	6108.8	5548.65	5424.43	5472.14
Alpha-D-Glucose	297.322	179.997	3441.66	2776.76	4020.87	2333.1	3038.16
Adrenic acid	43.576	331.263	20007.2	45407.8	42120.8	79757.3	44067.5
L-Phenylalanine	261.964	164.072	85620.4	80896.5	66345.5	73250.6	86331.8
L-Erythrulose	300.142	119.977	2731.56	1934.32	2595.99	1127.48	2012.59
Petroselinic acid	36.22	280.265	498.597	1811.79	1444.47	481.788	1249.8
12-Keto-leukotriene B4	28.958	333.042	33315.4	20337.3	5451.4	34768.7	21197.1
Isosakuranin	38.868	446.193	3525.3	3276.63	6508.25	6082.24	5415.8
Palmitic acid	176.679	255.582	1790.3	1853.23	1912.04	2519.84	2089.88
3-Hydroxymethylglutaric acid	377.928	161.046	13279.9	13176.9	23155.6	13087.9	17967
Isolithocholic acid	70.093	375.29	2394.82	3868.16	2224.14	4181.67	3158.29
Hexadecanedioic acid	208.236	285.783	457.681	500.801	633.949	593.261	690.571
3-Methoxy-4-hydroxyphenylethyleneglycol sulfate	47.1485	263.022	24745.5	28884.8	39009	35153.7	36229.7
L-Methionine	287.466	148.044	10583.6	7853.16	5401.99	6691.51	7921.64
Cytidine	270.684	242.051	6460.73	6148.23	5682.55	7478.47	7303.82
LysoPA(16:0/0:0)	185.047	409.294	5175.58	5149.9	3932.36	6182.33	5702.33
4-Pyridoxic acid	45.541	182.045	28100.4	19368.6	23263	19602.3	21734.5
2-Hydroxyethanesulfonate	188.431	124.992	87996.4	81189.8	116514	51092.8	91167
15-KETE	68.1	317.211	43734	22406	61967	1898.51	29039.8
5,8,11-Eicosatrienoic acid	44.977	305.246	32929.8	34263.5	35155.5	45559.6	36420.2
Estrone glucuronide	86.478	445.189	16838.7	23204.6	17661.9	13085.3	19254.5
alpha-Tocopherol	25.61	428.957	8725.73	7009.65	652.594	20290.1	9051.35
Bovinic acid	197.453	280.235	6201.76	6089.41	3940.6	6909.47	6164.95
Citrulline	361.473	173.093	19413.2	14896.7	11953.2	14972.2	18003
Gamma-Linolenic acid	41.711	277.781	1079.89	1799.27	1047.62	1541.71	1053.61
Kaempferol	453.764	284.055	6437.13	6671.53	6168.62	7070.8	5951.76
Leukotriene B4	202.438	336.158	12307.7	17596.3	24333.1	9458.46	17890.8
9,10-epoxyoctadecanoic acid	49.256	297.242	30004.2	31282.9	37671.4	27118.2	34008.6
Indoleacrylic acid	123.23	186.056	29139.9	14186	3727.81	8597	15845.1
L-Isoleucine	279.496	130.088	111288	101896	83587.7	95706.9	101347
Beta-Glycerophosphoric acid	399.245	170.046	2369.39	2514.32	1573.07	4104.6	2699.77
1H-Indole-3-carboxaldehyde	201.838	144.046	5183.67	4302.39	6116.59	8892.98	6490.37
15-Keto-13,14-dihydroprostaglandin A2	51.9095	333.206	34233.7	21158.8	40489.8	6352.91	18717.4
2-Hydroxystearic acid	69.779	299.258	8475.74	7042.16	6234.44	4767.79	7117.83
4-Hydroxybenzoic acid	41.72	137.025	5542.52	5512.07	2890.6	7089.76	2770.38
N-Methyl-a-aminoisobutyric acid	268.865	116.924	9714.03	7928.65	9695.59	9392.89	8136.62
Prostaglandin E2	51.2665	351.22	4519.77	6347.28	8069.74	6017.9	6124.48
Uracil	89.8795	111.021	25413.9	20110.7	24482.7	29186.7	21976.1
Phenyllactic acid	130.3	165.056	151134	87629.3	14516.3	46211.7	83023.1
Prostaglandin J2	256.374	332.981	13231	13922.5	10536.9	15357.6	11763.7
Vardenafil	170.754	487.13	1675.93	2422.77	2793.89	3887.29	3028.08
Eicosapentaenoic acid	65.4055	301.683	1595.6	1582.04	1527.65	1300.93	1379.32
Indoleacetaldehyde	36.9275	158.061	41802.7	21906.1	24248	22462.2	17681.3
PS(16:0/16:0)	33.8445	734.397	534.518	2971.18	1679.64	982.276	1352.44
N-Acetylglutamic acid	399.801	188.076	4454.96	4642.25	2894.37	8606.43	5662.59
(-)-Gossypol	190.116	517.256	19179.9	19742.4	22636.6	28442.7	11608.3
Arachidonic acid	45.96	303.232	286970	387482	523189	533845	407961
L-Glutamic acid	398.984	146.046	46479.4	35141.3	24329.7	50567.4	43735.7
Anserine	418.334	238.87	2385.27	2614.4	2960.94	3066.21	3185.16
Dehydroepiandrosterone sulfate	42.942	366.344	3024.38	3977.92	6926.31	2859.95	2714.62
D-Tryptophan	262.201	203.082	25908.6	22753.6	10797.3	17730.3	24738.3
L-Glutamine	375.626	144.606	1385.05	1160.12	925.033	1443.21	1338.55
(R)-lipoic acid	329.658	223.061	214.616	315.495	166.837	633.84	409.714
Galactitol	304.324	181.071	57469.8	38279.9	40636.3	32995.9	46655
(2-Naphthalenyloxy)acetic acid	258.578	201.025	62075.4	68304.7	57622.9	69770	54065.5
Betamethasone	44.816	427.179	8039.93	7649.82	8990.31	9306.21	8932.64
L-Tryptophan	253.362	202.987	25519.5	26019.6	23801.4	29302.9	22215.5
Prostaglandin B2	51.5615	334.21	5937.82	6277.86	11021.2	5341.12	8374.36
L-Valine	310.921	117.02	1455.21	1647.81	1446.57	1848.79	1332.93
Indole-3-propionic acid	118.07	187.134	19751.3	14683.6	24754.9	7295.54	13264.5
9-cis-Retinoic acid	49.683	298.246	5863.64	6511.68	7478.34	6104.85	6301.22
Ethyl hexadecanoate	178.391	283.051	11077.5	16414.4	14324.6	21124.2	18509.9
Xanthosine	304.645	283.103	3660.79	4023.98	4556.19	4581.88	5448.21
Betaine	277.517	116.036	6092.73	5974.26	3603.16	8068.95	5249.16
Pseudouridine	264.731	244.028	3099.74	3036.16	2792.85	2777.09	3650
Saccharin	34.838	181.992	19931.4	2171.62	1699.87	1695.48	5650.4
p-Toluenesulfonic acid	41.893	171.012	4103.46	9133.15	6475.65	2608.02	4768.75
Dodecanoic acid	28.183	199.996	17114.4	16164.6	21618.4	41202.5	18547.1
D-Glucuronic acid	390.06	193.035	18366.7	15926.4	12098	16732	17073.6
N-Formyl-L-methionine	178.818	175.883	1587.49	1311.21	1425.71	1263.15	1363.28
Buprenorphine	247.435	466.147	4530.03	390.019	1306.95	1622.54	2390.86
benzene-1,2,4-triol	300.697	125.011	9257.96	6620.22	9096.93	3664.67	7710.27
Pentadecanoic acid	64.606	240.75	16476.9	14555.1	16706.8	11583.8	16519.3
Docosapentaenoic acid (22n-3)	50.585	329.174	3203.58	2903.52	4303.3	2839.49	3079.77
N6-Acetyl-L-lysine	399.747	187.072	54072.8	50448	33112.2	96202.7	62817.4
Theaflavin	305.277	563.127	8796.41	10307.8	7693.11	10922.2	9519.84
N-Acetylhistidine	316.18	196.059	4083.44	3200.26	2268.01	2639.34	3202.76
Citraconic acid	447.777	129.02	9629.89	10000	7892.07	14763.2	9619.77
Fludrocortisone	106.374	415.179	8393.32	5197.3	13136.9	1639.71	7672.9
Hydroxyisocaproic acid	144.422	131.072	90763.5	70495.4	61973.6	30970	63927.4
5,7-dihydroxy-2-(4-methoxyphenyl)-4H-chromen-4-one	335.698	282.083	905.962	830.167	738.53	982.766	803.706
Creatinine	193.001	112.016	3631.37	3663.47	3380.27	4074.37	3982.31
13-OxoODE	70.3465	293.175	9563.28	5658.37	6103.58	3358.22	6140.38
Allantoin	183.716	157.062	10365.3	10626.5	9870.44	11883.9	11148.1
p-Cresol sulfate	30.5305	186.003	6459.87	4584.75	14387	1642.24	5313.17
20-Hydroxyeicosatetraenoic acid	49.0555	319.227	16330.4	21096.3	47823.1	24679.5	26522.9
4-Hydroxybenzaldehyde	391.237	120.039	1891.55	1514.15	1668.92	1714	1821.64
Orotidine	345.57	288.007	12059.1	10281.2	13418.2	11321.9	12687.6
D-Mannose	49.583	228.205	16624.4	18656.9	27383.5	15382.6	19403.4
N-Acetylglutamine	313.03	186.077	2859.55	3090.77	2524.52	2951.59	3162.57
Indolelactic acid	168.25	204.066	15206.3	12310.1	2591.26	11516.6	9308.52
Tetracosanoic acid	45.474	367.284	1161.88	10435.9	1051.08	35576	11205
Deoxyinosine	190.482	251.078	4482.45	2513.1	997.431	2192.27	2316.28
Leucinic acid	109.477	131.035	8719.69	8498.05	8385.2	11753.3	10133.8
Erucic acid	35.4485	336.327	1830.91	3209.1	2802.25	2635.8	2705.77
Carnosine	416.428	225.099	2336.25	1525.77	1133.67	5371.97	2859.61
Baicalin	249.366	444.073	776.391	1079.03	3389.47	818.003	2229.05
gamma-Mangostin	34.2705	394.223	979.604	1325.99	1231.59	543.345	969.508
Uridine	145.405	243.179	4943.7	4034.45	5390.77	4150.59	4972.53
LysoPE(18:1(9Z)/0:0)	188.698	477.321	12527.2	8263.96	4581.98	16299	7866.93
Myristoleic acid	48.003	226.188	3356.12	4072.29	7292.64	2217.72	4237.31
Miglitol	374.216	207.036	1303.92	1047.53	941.336	1053.37	1052.59
Delta-12-Prostaglandin J2	214.504	334.063	343.765	700.741	316.055	1434.83	517.854
myo-Inositol	362.928	179.998	1933.42	1365.49	1665.5	1198.64	1332.41
N-Methyl-D-aspartic acid	375.724	146.065	11227.5	10328.1	8008.56	11541.3	11864
Benazeprilat	68.5675	396.156	4172.54	2996.94	5861.83	524.689	3354.33
Cortisol	170.235	361.125	895.564	657.503	1616	909.738	913.272
Picrotoxinin	289.692	290.97	5549.21	5937.65	6051.16	4972.98	7020.1
16-Hydroxy hexadecanoic acid	69.7925	271.227	7195.17	7293.36	9402.7	5586.06	6094.77
Deoxycytidine	214.97	225.087	876.273	1464.31	871.56	1781.73	1245.64
Maslinic acid	142.18	471.31	15125.6	12647.2	12039.1	4568.88	13924.4
N4-Acetylcytidine	178.846	284.054	1915.19	2655.55	2084.55	3269.93	2600.91
9,10-Epoxyoctadecenoic acid	48.034	295.227	25661.8	31171.5	42755.6	40001.3	33037.6
Prostaglandin D3	107.062	349.201	34681.3	24052.2	42525.8	2495.88	26811.2
Threonic acid	334.391	135.03	12297	18087.4	12234	20172.7	18502.8
N-Acetylserine	311.089	146.046	9631.03	11507.8	7906.58	11508.9	12739.4
Alclometasone	306.412	506.187	2094.37	2230.95	1211.51	2875.3	2176.89
Pyrroloquinoline quinone	382.038	328.112	1591.67	1202	720.299	1659.56	1288.14
Pyruvic acid	309.206	87.0103	12925.2	15864.3	12749.4	16692.2	12323.2
Octadecanedioic acid	181.16	312.728	1899.82	1722.8	1713.68	1760.56	1799.86
Prolylhydroxyproline	287.373	228	3430.78	3029.95	2267.03	2749.34	4380.65
Aminoadipic acid	404.391	160.025	2508.91	2411.33	2150.14	4368.76	3066.77
Paraxanthine	393.685	179.056	34203	33784.1	23263.1	44699	34643.6
(2E)-Decenoyl-ACP	284.4	128.073	2203.25	2554.59	2260.9	1145.02	2488.3
Pantothenic acid	288.898	218.005	89109.2	76327.3	80866	68887.9	80480.8
Carmine red	225.113	506.21	845.677	323.954	496.241	70.8433	466.406
Docosahexaenoic acid	37.3885	326.99	1628.91	708.452	479.585	751.05	613.944
(10E,12Z)-9-HODE	47.954	296.231	4908.42	6806.67	8927.22	9232.79	7376.86
Sucrose	400.651	341.108	2528.73	3268.46	2048.11	2893.79	2642.64
N-Acetyl-L-alanine	379.218	130.051	30129.1	26776.6	10439.5	38996.8	28040.5
Oleic acid	185.824	281.013	12706.4	13077.1	14485.5	13291.2	13773.5
Thymidine	82.043	241.18	5931.07	7184.97	11687.1	6563.58	8056.78
2-{[3,4-dihydroxy-2,5-bis(hydroxymethyl)oxolan-2-yl]oxy}-6-(hydroxymethyl)oxane-3,4,5-triol	374.858	340.123	4208.18	4550.46	2959.85	6554.49	5430.67
Phenol glucuronide	245.154	269.053	2031.48	1891.72	1559.44	2744.6	2125.15
Lactulose	388.35	341.143	1292.58	1410.78	1064.02	1400.32	1046.38
2-Methoxy-4-vinylphenol	74.781	150.023	16665.5	12065.3	19310.1	3768.93	10704
m-Methylhippuric acid	179.184	192.958	25225.7	15344.4	17830.8	13871.2	16096.2
Lupulone	161.293	413.194	1518	1210	2412.82	283.014	743.602
Indoxyl sulfate	30.842	211.332	14738.2	13220.5	8796.45	14505.2	9458.99
8-isoprostaglandin E2	46.2	350.233	5731.45	9517.86	13695.7	14902.7	12017.8
Gluconolactone	327.375	176.047	3684.19	3109.75	2821.98	6555.58	4297.19
N-Acetylgalactosamine 6-sulfate	248.984	300.066	5848.01	7013.72	6385.8	8568.43	9023.98
Glutaric acid	309.015	131.036	16250.9	17419.1	12327.1	14546.8	17818.2
2-Oxovaleric acid	52.324	114.937	6134.57	8391.38	4289.12	5902.07	5703.19
3,4-Dihydroxyhydrocinnamic acid	79.941	181.017	3211.16	4093.98	10335.6	1861.33	5304.59
Heptadecanoic acid	38.5035	269.992	1726.99	1733.4	1655.21	1543.27	1329.89
Tolterodine	70.577	360.195	3343.65	1886.38	3968.48	987.085	3197.9
Etidronic acid	375.44	204.114	328.179	355.679	1203.62	285.587	588.093
xi-2,3-Dihydro-2-oxo-1H-indole-3-acetic acid	210.343	190.053	3016.11	3086.44	2299.04	6091.88	3215.33
Dehydroascorbic acid	446.52	173.009	9538.19	10463.7	10097.9	16028	7882.57
Cyclamic acid	51.6055	177.092	5793.39	5303.9	5083.6	5576.25	4445.44
9,10-DHOME	88.598	313.237	10903.2	15416.5	18811.3	19857.9	16390
Glyceric acid	311.808	105.02	13909.4	11742.6	10671	20638.7	16675.9
Protocatechuic acid	28.3345	153.019	20147.8	10524.9	3660.24	13475.1	9926.37
(9xi,10xi,12xi)-9,10-Dihydroxy-12-octadecenoic acid	106.103	313.238	9536.86	12166.4	12224	13807.1	11880.7
Luteolin	453.78	285.06	955.225	1056.17	996.818	1022.09	996.657
Gemfibrozil	51.837	248.972	480756	458806	543100	429255	407995
Gemcitabine	214.94	262.059	6122.2	8939.01	6081.02	13586.4	8978.18
N-Acetyl-L-aspartic acid	396.754	174.041	32887.4	26775.5	20577.7	31646.7	30258.8
Trehalose	368.338	342.109	500.334	542.719	924.812	609.472	660.965
Cortisone acetate	45.16	400.249	3796.17	4354.97	6527.08	5219.06	5804.89
Prostaglandin F3a	196.841	350.677	4890.25	5223.16	7756.8	1828.8	4750.87
Gluconic acid	362.868	196.027	2328.72	1368.29	1368.51	866.056	1557.5
5,7-dihydroxy-2-(4-hydroxy-3,5-dimethoxyphenyl)-4H-chromen-4-one	121.759	329.069	11936.2	10010.5	6561.34	9316.73	11791.2
27-Hydroxycholesterol	171.111	401.05	2325.51	1483.28	2477.86	1746.23	1469.68
N-Acetylvaline	192.999	158.04	40543.1	42767	42436.2	47693	44422
[12]-Gingerol	198.089	377.084	16566.7	18473.1	13985.3	26391.9	16082.2
Carnosol	273.676	329.175	4430.99	4548.11	6633.27	136.695	5346.02
D-Xylulose	309.295	149.046	18127.8	15805.4	13654.3	17609.3	17966.2
6-Phosphogluconic acid	269.09	274.885	4588.04	3689.99	3431.95	3665.42	5197.28
Bergapten	249.208	214.076	3083.23	5152.41	17077.6	2169.1	9090.23
Neotame	44.823	376.249	5620.77	7184.11	8614.87	10028.4	8247.71
24-Epibrassinolide	189.271	479.336	9905.16	14705.3	9388.27	32794	12940.4
Oxoglutaric acid	303.435	144.031	12290.6	21775.8	18689.8	18879.7	19821.6
Sedoheptulose	182.304	208.934	8201.96	9379.73	7815.16	8371.27	9482.58
5-Hydroperoxyeicosatetraenoic acid	162.616	335.151	109887	6358.83	14949.9	47427.3	62488.5
5,7,3'-Trihydroxy-4'-methoxyflavanone	380.474	300.081	1304.61	1157.99	744.878	1592.68	1014.78
2,6-Di-tert-butyl-4-methylphenol	35.853	218.996	16252.5	15454.9	2384.98	17562.8	12224.1
D-Maltose	283.553	341.083	6573.15	6757.62	5936.07	5431.53	6245.21
Fructose 6-phosphate	325.943	258.033	13369.9	15835.6	15061.2	18776.7	17194.9
Luteolin 7-galactoside	399.457	446.138	1752.97	1226.86	371.163	3390.77	1607.84
Cortisone	183.622	358.99	6052.67	6901.48	7010.84	7212.45	6569.52
12-HETE	27.955	320.035	5675.64	6496.74	8252.91	15225.3	8265.58
3,3',4'5-Tetrahydroxystilbene	30.84	243.991	18976.6	13441	9098.23	12623.2	13668.1
3-Indolebutyric acid	26.7475	202.025	45614.4	31679.7	14223.8	44057.9	29006.6
5,7-Dihydroxyflavone	26.968	253.047	4450.5	3094.29	1090.12	5437.84	2732.81
Dehydroabietic acid	30.838	299.148	3416.76	3549.25	3375.87	2775.3	3608.81
Diadenosine triphosphate	23.548	755.068	138.347	208.416	197.114	212.798	948.023
Hesperetin	21.4	300.979	369.973	195.846	249.08	174.277	410.614
Hydroxyoctanoic acid	32.297	160.026	7578.09	6848.77	9154.49	3217.47	6196.29
L-Aspartic acid	30.7475	132.046	5044.53	3446.23	1830.6	3463.91	3207.19
N-Acetylneuraminic acid	26.902	308.005	3110.43	3775.63	4384.23	3299.47	3537.95
Naproxen	33.135	230.012	18611.6	13759.2	14047	9332.17	13791.8
O-Acetylserine	30.84	146.025	9875.16	5790.42	5598.44	6307.89	7122.61
Puerarin	27.345	414.962	4237.14	3090.52	488.489	5003.84	3038.77
Quinolinic acid	27.3445	166	25123.7	14315	2302.45	28414.5	13121.4
Repaglinide	24.5765	450.94	1197.45	864.581	129.372	1804.4	843.088
9-OxoODE	28.3085	294.051	2403.6	1862.66	9615.1	227.786	3511.73
Formononetin	30.769	267.007	13737.7	12223.2	8110.66	14412.6	11761.1
AICAR	26.968	337.037	14877.4	16375	30105.1	24098.8	20507.9
Guanosine diphosphate mannose	27.987	604.85	3268.27	2660.95	2996.39	2414.3	2685.19
Kinetin	25.099	214.477	5234.77	4403.62	697.299	13055	4770.06
Kaempferide	30.26	298.998	3204.42	2534.48	1357.94	2515.31	2144.86
5-Thymidylic acid	28.4005	321.042	35400.2	50816.6	36916.9	82626.1	42369.2
Butabarbital	25.6195	210.994	31275.2	18735.8	15996.4	19888.8	20036.3
Deoxyribose 1-phosphate	30.8495	213.004	235613	157031	109748	167704	150183
L-Arginine	36.783	345.211	2543.96	863.065	1763.58	408.093	1219.74
S-Adenosylhomocysteine	27.105	382.987	4100.23	1926.17	5131.19	1258.51	1847.21
Estrone sulfate	40.605	348.868	2982.08	2940.15	3889.18	2625.09	3215.46
Casticin	31.675	373.005	1460.64	1209.43	5512.6	229.245	1646.1
5-Methoxyindoleacetate	34.782	203.997	14553.3	7241.15	4888.02	6291.55	5926.06
Ascorbic acid	429.875	174.937	158674	152142	164635	155986	151737
Glutethimide	30.215	216	4760.95	5145.04	3854.95	6312.9	5094.79
Labetalol	30.406	327.183	10151.8	9315.07	8525.04	8275.14	9572.46
2-acetyl-1-alkyl-sn-glycero-3-phosphocholine	27.074	523.237	2205.2	1224.29	1673.92	961.649	1355.12
Artemetin	30.3585	386.996	3442.46	1876.87	2187.53	1250.62	1974.32
Gibberellin A44	204.384	345.063	2323.23	2788.56	2280.86	4153.89	2637.22
Benzoic acid	106.025	120.047	3568.43	4080.68	5337.31	3016.56	3904.37
Chlordiazepoxide	30.843	298.155	10722.6	9728.3	9745.25	7840.48	10190.6
trans-Ferulic acid	198.726	193.07	13036	14127.8	13801.8	16314.5	15664
Pentostatin	25.094	268.037	5625.86	5889.75	887.918	15443.7	6605.49
Chlorogenic acid	26.776	353.032	1164.19	1115.65	1882.1	1703.25	1064.76
N-Acetylmuramate	30.223	291.959	7224.79	4255.53	4943.21	3819.12	3989.65
Quercitrin	391.372	447.172	1207.71	1064.23	627.783	1190.4	882.05
Deoxyuridine	121.555	227.066	13890.4	14196.5	11049.7	20291.8	14208.2
Carbidopa	304.697	224.165	37580.2	32966.6	32608.6	32972.5	37375.1
Ornithine	392.386	131.083	26411.7	20820	11907.3	22970.7	20983.1
Pirenzepine	25.2765	350.004	1970.14	1935.39	812.683	4102.22	2351.94
Cyclophosphamide	184.416	258.054	9127.71	9956.27	12540.9	6420.08	8551.53
10E,12Z-Octadecadienoic acid	104.933	279.056	2378.44	2425.1	3092.61	3289.7	2365.6
Stearidonic acid	47.368	275.2	2590.19	6080.1	8257.71	10929.1	7368.48
Sulfamethoxazole	27.759	252.042	19373.7	10863.8	988.967	22372.9	10571.3
Dihydrofolic acid	430.072	442.085	1628.73	1624.32	1561.65	1519.68	1695.94
Ethyl glucuronide	353.226	220.119	8271.17	5682.1	5715.31	3368.62	5813.37
3'-O-Methylguanosine	187.847	295.106	9944.95	11234.1	8578.08	14923.9	11278.3
Atovaquone	337.639	364.104	1439.81	1273.77	913.589	1853.41	1436.78
D-Ornithine	418.033	132.031	1711.38	1706.21	1670.6	3528.47	2135.49
6beta-Hydroxytestosterone	106.8	303.196	4622.67	4897.67	5995.44	3913.82	4429.74
Macrocarpal B	33.953	453.029	1962.11	2691.98	3065.76	3270.59	2401.25
Emodin	28.909	268.96	5210.72	4619.5	4390.33	5280.01	3479.82
Hexamethylquercetagetin	403.193	400.135	2505.62	2351.01	2551.14	3127.89	2536.94
Carprofen	29.636	271.971	1027.23	464.495	1115.44	590.916	3785.61
Phthalic acid	369.7	164.039	5239.38	3881.19	2423.24	3467.6	4306.17
Ouabain	192.622	582.313	18232.4	10476.8	3532.29	8492.28	8264.52
2'-Deoxyguanosine 5'-monophosphate	35.177	375.248	2230.28	1312.9	1106.71	2073.86	1806.88
Gliquidone	241.078	526.048	3496.13	3665.51	3913.07	3554.89	3499.55
Dicumarol	27.411	335.021	6087.06	3908.55	5034.18	6897.47	4247.41
Rotenone	267.915	393.134	1146.62	1214.02	929.513	992.394	1514.02
Gingerol	149.614	293.139	2366.56	3949.18	703.691	4739.55	1365.02
Topiramate	314.591	337.094	5512.46	5082.09	4087.11	5294.19	5363.2
N-Acetyl-L-methionine	332.69	190.054	4032.69	4090.87	1384.52	6112.96	4188.16
Adenylsuccinic acid	49.8325	457.331	5425.47	5409.16	5512.88	3874.44	5430.53
L-Theanine	354.021	172.958	29638.7	28208.8	29657.4	25739.6	29577.8
13-L-Hydroperoxylinoleic acid	183.682	311.911	2203.97	2383.87	2502.4	2147.63	2248.23
	28.3415	322.046	6579.7	9664.85	6150.02	15254.4	8863.83
	510.778	255.107	1350.16	982.946	1286.23	1214.17	1015.05
	35.783	193.996	3076.83	3286.97	9409.38	473.117	3629.34
	104.987	530.26	16709.1	7746.17	2507.52	4378.66	8260.95
	37.3805	536.34	4676.08	2937.34	4238.76	308.123	2362.97
	211.743	405.263	219287	126573	16727.4	77611.4	107337
	36.484	738.283	1816.16	79.7901	618.796	860.737	934.627
	38.005	474.22	558.521	671.957	2021.99	1280.1	639.227
	27.097	362.009	1459.01	1289.92	901.567	3312.41	1435.39
	30.841	498.1	9713.73	8766.76	5794.78	9322.62	8680.68
	42.184	388.251	6375.75	8438.69	15310.6	6506.17	6549.98
	46.7665	764.525	6164.08	8640.89	9211.18	8104.26	7661.19
	196.097	900.563	27068.7	22864.5	17670.5	23712.3	20132
	384.714	171.006	2700.22	2189.05	1953.5	2922.69	2530.52
	47.753	714.509	3783.76	5263.3	3255.67	4774.74	4177.11
	198.086	502.291	53085.2	37647.2	21515.7	33220.1	38178.7
	49.233	534.46	3341.4	4959.86	5475.34	4077.84	4045.58
	204.118	454.283	8799.47	8029.81	6243.43	5271.88	6983.35
	45.4925	387.184	6256.97	8248.64	7083.4	16465.4	8042.63
	44.097	511.308	9666.81	10664.7	15501.6	4930.14	10022.4
	114.061	403.187	62199.4	5302.51	21812.3	57443.9	34850.8
	25.205	489.275	8210.26	7031.88	6973.82	5812.08	9022.35
	154.615	529.276	3892.55	4164.45	4877.4	4898.75	5638.37
	25.3735	430.959	1326.37	1533.52	318.1	2441.71	1581.12
	196.217	901.565	17116.7	16687.7	15314.8	18694.7	14696.2
	27.704	412.962	31215.7	20026.3	4100.92	30247.3	20368
	168.454	476.262	9939.22	10095.4	5044.35	13035.1	10181.3
	34.177	462.369	2086.19	4121.41	4730.18	4150.28	3387.32
	197.436	554.3	946665	854646	556498	871660	793775
	168.88	517.255	9683.61	7333.8	10591.4	5519.48	9128.31
	199.993	500.276	112298	117262	94766.8	95733.7	120244
	181.029	501.185	2566.95	2747.87	2259.22	4044.65	2953.2
	26.7805	416.994	4122.46	4221.83	7064.55	6056.75	6389.16
	152.68	793.538	27519.8	26907	28001.1	23789.1	32367
	217.683	451.287	2504.28	1728.21	469.18	1642.07	1385.51
	166.797	483.272	5515.66	6121.33	6410.46	4245.12	6494.06
	47.247	788.526	2534.1	3887.75	3909.13	4276.16	3776.93
	114.002	790.539	77504.1	80741.7	86197.3	79431.7	63688.1
	41.734	390.267	2766.41	3681.87	4393.82	2667.29	2560.34
	128.674	389.268	26830.4	33777.5	27965.5	31585.5	38077.1
	153.722	789.548	5361.33	5420.39	3721.12	6437.38	5187.24
	268.774	599.144	723.325	717.611	570.263	694.252	636.533
	46.9175	763.511	3811.3	5880.05	6358.65	5539.77	5865.02
	25.2915	261.043	2690.55	1674.42	1710.48	928.496	1484.3
	184.087	764.555	745.344	859.388	1046.29	796.09	655.897
	299.369	271.003	25241.5	20562.9	30249.1	10963.8	15130.2
	148.689	766.539	109414	114931	129860	113799	106378
	312.438	546.174	1238.14	1374.53	1014.3	1200.72	1453.71
	212.805	460.269	10568.9	4240.34	1962.1	5512.99	6327.35
	28.1865	471.942	8452.37	5053.15	6458.22	6349.8	6488.99
	141.591	495.404	615.215	1332.21	425.559	3023.27	1767.36
	128.163	763.512	9055.18	12710	10017.6	8051.17	7940.73
	44.182	311.295	3153.07	3679.91	3557.8	3513.62	3145.8
	185.656	471.309	18314.5	13282.5	8257.55	7328.69	13921.6
	235.832	470.275	10888.9	4842.71	1347.12	3730.27	4885.68
	188.465	780.131	533.917	657.67	774.992	526.362	774.787
	235.916	505.249	5228.02	3359.81	1124.38	2607.79	3669.37
	27.183	479.32	3039.29	2818.47	1508.57	3115.58	1744.42
	176.377	787.578	655.134	1085.65	466.773	1313.98	850.893
	150.916	762.508	18325.8	19200.1	16480.3	21094	14441.7
	171.194	555.272	2325.49	3118.07	2641.17	3961.28	3272.81
	32.367	112.986	11327.3	9595.11	8952.74	8540.72	9074.51
	215.117	461.127	403.345	524.045	315.594	670.056	441.505
	41.495	383.153	3138.58	2909.99	5096.12	1417.91	2182.06
	47.312	409.368	4609.57	5786.1	10681	2665.84	5907.43
	170.661	740.343	850.537	787.571	694.147	689.909	1071.59
	122.241	767.542	65188.2	82168.8	95879.8	70009.1	61542.9
	66.348	397.168	16578.3	19373.4	25082	2155.02	17804.6
	122.895	766.539	133549	177820	207336	141493	119949
	89.579	915.555	4653.45	7177.42	5521.53	7121.25	6696.36
	304.401	270.091	3457.02	3672.19	3609.17	4084.6	3800.61
	36.443	313.261	2606.29	5634.53	4922.87	2667.3	4503.72
	27.345	413.967	6107.91	4297.33	685.213	6847.84	4774.58
	27.123	206.48	13901.8	7496.99	1888.97	12801.9	6402.16
	617.298	459.293	6016.58	8934.98	7586.29	7426.25	5643.75
	241.648	197.808	8675.98	3616.78	3963.79	6280.53	6575.25
	154.817	700.5	7405.57	7042.93	4357.82	6336.97	6167.36
	163.108	471.31	14090.3	26040.3	14044.2	5417.15	12662.7
	152.119	736.49	4048.32	3573.32	2372.46	3424.25	2673.54
	201.227	885.55	257453	354663	439441	369695	248683
	33.1415	339.054	1278.84	2069.63	3841.11	2912.16	2441.42
	36.8335	313.119	1935.63	1838.03	2618.86	1701.73	1883.94
	37.338	455.21	5819.45	3661.02	3612.81	2414.24	3843.23
	171.207	421.109	972.106	1394.96	1222.08	1761.92	1426.73
	195.868	898.543	5777.17	5050.41	2655.31	4315.74	4707.16
	162.757	509.288	6518.98	7134.24	5655.41	5395.7	6705.78
	50.8875	313.18	11168	8361.2	19345.1	2213.05	10884.3
	170.017	244.997	9565.78	3838.9	5533.44	2837.87	3390.36
	179.537	339.253	15203.1	11072.7	14648.3	10865.1	16211.2
	375.474	313.112	22970.3	18051.3	13796.1	22655.8	26193.5
	195.584	524.332	19602.5	16845.5	15005	18620	20692.2
	392.328	350.085	1973.68	1966.34	1748.54	2530.64	1909.18
	109.108	470.335	1462.06	1227.2	1365.65	722.541	1353.91
	183.278	763.552	1004.93	1233.99	1949.27	1618.39	1419.35
	106.585	350.204	9519.99	6229.44	10501.3	1042.36	7096.35
	258.805	549.278	4414.62	728.18	222.871	759.002	900.957
	167.327	577.374	2809.2	3244.72	572.953	4738.47	2903.36
	52.457	399.149	7899.12	8047.36	12473.3	4366.77	6295.69
	200.299	899.55	4515.2	4900.58	4881.18	4822.51	4293.96
	400.21	366.107	12233.4	11910.4	5163.82	15899.6	12040.2
	208.205	438.299	2167.65	1567.86	1725.03	1442.24	1594.44
	196.15	461.265	15842.3	11127.9	8447.68	9530.49	12028
	203.073	421.259	10758.3	8440.63	5364.84	7318.82	7305.22
	202.576	365.233	8864.21	5894.49	5154.74	4018.67	5280.7
	363.666	240.963	4735.02	4184.15	4587.2	4794.7	3800.03
	37.047	441.195	1933.96	1339.36	1229.68	1023.01	1315.9
	44.177	479.21	9155.28	7423.33	6347.11	4972.62	7420.91
	50.577	385.131	2355.44	4147.96	3627.21	5493.67	3635.63
	219.954	245.011	9858.41	5561.07	1846.82	9407.29	7028.79
	181.278	338.894	849.676	785.769	956.394	715.911	744.233
	396.518	189.077	837.156	729.17	652.123	1297.57	744.113
	131.266	508.267	11417	12932.5	10881.7	11993.1	11475.9
	155.533	500.29	9642.77	9090.31	10852.5	4498.64	9400.38
	188.5	616.29	3138.14	2731.9	3050.78	2557.44	2951.23
	148.316	722.511	10367.1	12116.4	14098.5	12761.1	9671.39
	135.546	343.084	49178.1	53766.6	40587	49480.8	57414.9
	184.339	437.325	4878.38	5001.72	3728.13	6662.59	6299.69
	246.182	200.029	23840.3	22955	20409.7	19533.2	23536.8
	183.089	583.461	608.46	606.51	390.123	457.324	544.201
	244.218	562.99	1610.01	1675.63	1185.97	2017.07	1572.85
	148.328	737.483	3280.4	4031.28	3653.31	3322.97	3745.16
	114.229	866.589	82038.7	73423.2	79352.7	82991.4	56619.1
	189.173	213.016	343307	377143	350914	398698	302564
	37.91	385.169	2458.86	2200.05	3134.4	2946.82	2411.34
	36.82	523.31	2482.12	1661.25	1532.73	859.196	1186.98
	44.4915	330.25	6910.01	13862	14776.7	22150.4	14024.4
	163.496	465.144	7013.51	1084.34	2063.09	3634.74	6002.35
	496.886	372.067	1820.24	1866.05	1535.44	1756.83	1820.74
	229.182	309.1	112.271	227.506	94.0803	728.695	109.546
	269.173	249.082	1021.43	1076.09	982.448	1196.67	1248.63
	67.0195	261.149	2155.84	2203.55	1841.89	1881.87	2244.91
	167.147	451.305	53571.6	39386.2	13510.5	51816.7	36625.8
	198.087	563.283	11327.5	9727.01	8628.35	6104.97	8739.63
	169.584	341.268	7427.08	9871.75	11439.5	6991.03	9863.06
	43.083	381.181	1951.64	2055.8	1688.67	2136.79	1980.69
	150.046	858.587	5440.98	6615.03	5256.41	8072.13	5415.67
	589.806	412.824	822.619	922.761	671.728	1221.46	657.231
	399.551	440.177	3342.53	3129.32	2455.32	2262.03	4213.53
	400.21	368.108	7717.51	7171.9	3587.68	10228.9	8191.37
	170.567	475.266	1218.64	2797.66	736.298	5563.75	1293.62
	388.188	256.092	4526.49	4449.89	2442.71	4365.39	4360.88
	182.929	146.867	164416	166204	173962	161948	168507
	217.055	506.263	1178.55	804.051	293.345	1249.27	923.021
	28.971	507.314	2690.86	2493.57	2082.61	2770.06	2216.04
	245.594	544.02	939.563	1045.56	833.922	833.794	1247.34
	204.415	586.179	3522.46	3082.09	2243.95	2347.22	3501.96
	240.96	186.045	79289.1	82731	84554.2	84499.1	85145.3
	120.54	904.543	3167.29	4767.67	5234.89	4341.98	4423.51
	194.931	509.342	320105	424898	403018	438577	398451
	300.482	409.149	590.55	792.791	548.508	959.182	759.849
	379.682	284.087	1793.79	1270.1	921.266	1634.53	1264.66
	80.0605	357.155	4486.03	2523.81	4166.22	4934.26	3248.35
	156.895	844.605	70407.9	53664.5	39769.6	47691.9	18922.1
	149.858	829.581	9871.85	8033.75	5739.47	7413.92	8296.69
	135.831	121.03	17996.5	18391.4	19748.6	19659.9	18652.3
	132.837	357.099	68001	72750.4	49692.8	95559.3	83778.5
	429.877	292.895	3841.25	3403.31	3519.86	3901.02	3422.4
	198.086	444.275	6202.48	4269.65	3390.8	5582.68	5180.7
	149.461	724.523	6708.28	7192.84	6639.27	8337.3	7849.09
	189.67	515.31	2947.36	3200.63	2860.24	2435.91	2846.56
	28.334	265.147	27427.2	19390.1	19693	22935.1	21749.3
	184.491	162.842	31377.3	33467.5	31957.7	32814	28323.9
	291.823	174.992	89920.1	67992	103532	99994.5	97425.8
	28.981	126.906	6254.92	5267.88	5212.97	5841.82	5115.09
	197.44	505.311	325499	301842	194451	294026	299346
	251.706	522.284	1152.23	799.244	943.077	713.081	1202.9
	203.133	182.075	19259.5	19332.2	18673.4	19795.8	21160.1
	131.329	526.263	2408.32	2500.78	3889.14	444.118	2893.3
	381.039	299.097	5691.92	3596.78	1356.96	4815.08	5328.93
	312.41	368.107	84399.8	82835.8	78776.2	87208.6	82353.7
	42.6925	408.203	2833.26	2194.93	2420.37	1882.33	2631.06
	196.08	507.326	234615	191696	108291	155491	185046
	49.7995	501.394	9093.74	9824.86	9557.46	7270.52	9817.39
	204.298	443.255	59870.8	42566.3	18041.2	65350.2	56156
	30.573	560.875	6420.55	6825.9	4757.42	7267.4	7570.44
	312.901	229.083	8389.83	8730.59	5978.78	9681.65	8038.32
	118.692	816.534	12501.7	18717	19905.8	18178.1	15468.4
	378.66	418.142	15806.3	13485.5	4381.55	20511.7	14843.2
	27.8395	401	5118.62	5087.58	5462	9285.8	5710.96
	380.98	336.073	3705.19	4662.43	2336.78	5832.74	4519.96
	399.809	307.114	185122	180863	114167	319862	220322
	50.3825	128.651	2370.36	4004.52	3645.56	4075.11	3864.75
	190.257	519.403	5857.73	5857.27	4839.55	5482.03	6338.04
	331.801	214.083	6322.8	5270.93	5531.39	6189.94	6707.75
	399.903	370.109	8429.27	7582.96	4785.09	14647.7	9672.32
	167.166	805.561	6760.75	8602.09	4001.6	16453.6	10044.7
	187.201	445.112	3397.79	4157.01	4037.93	5397.96	4126.86
	149.877	753.561	1581.02	1363.77	3057.87	1180.38	994.365
	183.654	593.368	2284.99	4926.67	9207.99	1041.77	4426.49
	31.686	222.595	2263.26	2198.45	4566.22	103.947	2469.69
	182.424	430.261	9640.45	12691.9	11897.3	15268.3	13631
	501.333	573.111	1204.89	1443.47	1217.42	1297.95	1409.14
	705.674	74.0293	562.454	435.059	459.344	503.375	416.276
	680.115	326.188	1529.64	1506.37	1207.45	1486	1432.76
	678.632	135.971	127503	122604	99816.6	114479	129400
	678.145	116.93	3999.06	4470.14	4070.72	4099.85	4158.44
	675.986	197.996	666.353	801.634	883.425	859.923	822.218
	675.786	264.968	1730.88	3339.55	2880.55	3103.84	3119.38
	674.741	173.957	4818.81	3066.21	4032.81	3365.38	2961.98
	671.338	188.939	1381.43	1673.35	1475.46	1384.22	1112.39
	671.255	178.984	1008.65	1427.03	1177.62	1250.77	1074.28
	670.99	166.984	1931.24	1809.78	2123.02	1775.28	1929.61
	668.802	325.184	6323.87	8110.1	6278.11	7696.8	8567.99
	645.282	224.166	1783.09	1942.21	1589.07	1925.6	1619.84
	643.949	509.15	313.718	269.279	273.465	276.783	251.719
	640.086	186.078	2831.81	2595.81	2083.03	2659.88	3025.8
	639.091	187.062	1779.52	1834.28	1545.49	1581.02	2175.69
	639.074	198.899	5628.87	5397.34	5272.49	4629.27	6099.62
	638.231	242.103	3145.5	4226.33	3485.66	3490.3	2765.48
	637.892	409.102	1259.2	1304.95	948.03	1026.35	1274.79
	637.869	77.9715	2587.31	3077.41	2885.38	2679.55	3181.11
	637.776	176.917	6560.1	5469.07	5580.35	5748.01	5338.12
	637.67	154.037	38705.8	47204.6	41141.9	32479.9	54411.9
	637.534	311.168	7506.85	7521.79	7868.6	7774.32	6648.09
	637.374	201.077	1007.19	1147.58	1312	1108	973.222
	637.277	325.183	9197.24	9385.71	9675.02	10004	8825.14
	637.114	326.195	2917.14	2234.47	2857.64	2645.14	3363.15
	636.995	94.982	84057.3	88967.1	100348	81838.7	76823.4
	636.978	392.032	517.902	1024.51	741.258	879.655	810.556
	636.7	209.046	2823.62	3609.45	2488.07	3209.66	2499.99
	636.5	308.187	934.173	1279.62	1320.08	857.432	1266.26
	636.327	258.055	1572.62	1997.51	1488.53	1517.53	1173.39
	636.307	96.9608	19765.7	18250.4	23539.2	13486.1	17815.3
	636.169	127.027	6274.46	10656.5	7066.6	7405.91	8082.24
	635.583	239.104	1416.57	1373.72	1492.6	1507.81	1437.59
	634.574	78.9688	1076.51	1264.29	1282.47	1130.64	1185
	633.859	224.089	1095.44	936.355	1081.22	1105.11	1106
	633.267	109.944	1176.2	1842.23	1383.62	1277.92	1170.63
	633.178	116.931	3927.18	3327	3897.79	3238.82	4004.54
	628.133	165.041	1462.28	1720.36	1577.67	1648.58	1420.19
	628.009	85.0063	21179	22500.6	16981.1	22863.6	18685.9
	627.393	91.032	2788.11	2460.58	3315.72	3031.64	3660.34
	626.832	60.0003	32396.5	33075.9	25152.2	25121.8	28159.8
	626.41	108.023	625.262	638.962	677.073	666.98	571.23
	626.021	433.98	3151.22	2710.67	3747	3501.9	2534.94
	625.968	84.0111	2905.25	1500.21	2145.16	2850.1	1927.65
	624.256	483.976	1369.52	1734.34	3802.3	755.703	2095.5
	623.62	93.0369	5166.38	4334.08	5697.73	5144.31	4761.45
	622.439	212.074	867.201	830.685	1034.77	953.151	781.063
	622.404	313.165	282.016	327.479	320.496	289.985	375.355
	621.654	73.02	2885.55	3279.83	3767.02	4259.82	2763.76
	621.605	383.983	1822.44	1509.56	1722.1	1840.06	1673.32
	621.161	239.059	4070.85	3652.72	3557.5	3508.8	2287.83
	619.525	219.175	1345.94	1389.12	1117.84	1352.6	1324.66
	619.121	96.9613	12966.2	17057.1	19931.9	14557.4	15633.3
	618.76	246.066	3963.78	4336.23	3615.14	4255.79	6298.43
	617.771	61.9937	344905	235640	288721	317347	321488
	617.655	95.9534	27141.1	29312.2	27936.3	26574.6	31826.4
	617.13	77.9729	3879.31	4228.76	2959.52	3676.56	3101.77
	617.016	339.199	13242.9	11084.9	13613.9	11994.7	14106.8
	616.864	60.997	70684	63189.9	64349.3	77217.9	59001.2
	616.658	325.183	10082.7	12848.4	10139.5	11266.1	12435.9
	616.512	312.173	1535.04	1856.05	1836.39	1891.34	2204.83
	616.49	178.984	1765.5	1885.34	1758.49	2141.83	1749.78
	616.224	311.168	10240.3	7708.34	9141.46	9992.42	9373.11
	616.164	94.9821	65613	60938.5	61545.7	51195.7	65900.9
	616.101	76.9726	55736.2	60165.9	81652.8	61988.2	68072.2
	615.693	119.018	17927	20581.2	23953.2	21676.8	20447
	615.444	196.994	10029.9	11379.6	9765.4	10819.8	11312.8
	615.329	172.958	21925	21917.2	20388.6	21474.8	22633.3
	614.606	123.903	1437.32	1331.93	1465.93	1379.84	996.556
	609.955	294.931	1070.45	1339.38	1119.07	1063.69	975.335
	609.713	223.873	1086.73	816.076	974.281	835.176	783.247
	609.035	198.85	498.382	557.873	697.265	438.333	562.096
	608.793	221.874	1115.21	1168.89	1466.9	1090.91	1424.31
	606.861	343.898	2293.14	2077.97	2400.97	2518.43	2439.56
	606.402	421.876	1250.57	1260.04	1167.73	1301.54	1193.93
	606.051	338.93	1699.43	1797.46	1832.84	1919.23	1655.68
	603.967	394.859	755.428	908.319	880.251	778.658	702.174
	603.515	341.928	638.924	693.699	713.351	625.873	585.841
	603.38	358.88	1238.57	2216.98	1557.36	1619.76	2063.62
	603.329	209.948	1098.57	1002.58	1225.3	1009.91	1004.63
	601.852	276.932	985.565	1059.05	901.418	951.028	1130.53
	601.221	135.972	525693	541142	493465	479920	462626
	599.382	336.898	13438.8	12308.1	15542.2	14728.2	12642.6
	598.216	171.831	6717.38	7341.88	4899.11	6391.66	6786.31
	598.023	169.834	8559.6	8655.65	11158.4	7956.72	8561.15
	597.587	95.9537	44487.1	44323.1	45094.4	41990.8	37074.5
	597.574	338.897	1335.26	1046.73	1208.94	1374.84	1291.46
	596.918	418.9	1410.72	1892.85	1410.35	2015.85	2038.29
	596.676	280.998	420.253	620.757	640.193	632.883	564.525
	596.047	225.927	1275.42	953.501	1139.7	1352.25	1294.96
	595.596	167.837	6340.82	5837.19	4527.76	4493.55	4412.7
	593.365	434.863	758.749	968.782	954.916	972.54	657.17
	591.928	374.895	907.472	940.098	776.664	988.016	822.743
	591.843	174.955	1775.4	2091.09	2126.62	2173.69	1957.13
	590.712	529.463	640.457	670.528	667.432	597.255	517.818
	589.52	490.803	749.898	748.225	814.58	837.368	691.129
	589.518	372.865	949.811	1129.31	958.288	897.53	1063.44
	589.229	334.938	968.135	1032.97	944.129	870.02	973.516
	589.101	365.889	1534.93	1482.23	1454.55	1242.68	1525.08
	589.091	442.867	1395.46	1205.98	1355.72	1298.8	1260.46
	589.083	233.924	5058.81	7361.21	6552.73	5062.72	6314.03
	588.947	348.874	589.068	555.213	633.473	616.563	558.589
	588.835	288.908	16783	12474.9	11990.1	11758.9	10600.1
	588.787	328.959	1309.77	1050.19	1090.73	1007.2	1079.96
	588.755	366.886	3534.28	3734.4	3794.98	3536.03	3937.46
	588.713	292.89	13507.6	13662.8	17003	19116.7	14232.2
	588.707	235.182	640.465	818.338	772.385	725.395	670.115
	588.592	364.889	10177.7	9515.4	7214.27	9464.59	8048.13
	588.579	370.868	6368.69	6639.56	7727.1	5752.25	7259.34
	588.42	232.924	43148.4	55669.9	43929.4	48134.4	44926.9
	588.354	208.934	70480.4	53436	67181.6	59490.9	59230.1
	588.314	206.155	3088.04	3084.72	3451.52	3084.02	3196.31
	588.273	430.836	1386.16	1497.06	1256.11	1484.02	1620.7
	588.203	353.856	929.866	935.127	876.135	905.252	882.009
	588.151	310.901	10014.7	9268.14	10496.4	10708.4	11651.6
	588.105	293.89	2302.51	2396.39	2310.42	2702.67	2659.21
	588.091	352.857	4771.97	5420.22	5353.42	5735.31	5579.28
	588.09	289.909	1125.71	1016.64	1128.98	1110.5	1055.07
	587.995	210.931	24177.7	23631.6	21205	21652.3	20790.6
	587.995	371.867	1551.34	1405.94	1573.82	1689.92	1586.59
	587.936	286.911	32703	32180.7	29111.4	37123.3	30672.3
	587.573	346.876	1056.75	1491.85	1377.44	1562.11	1358.33
	587.554	268.901	1069.54	1077.09	1196.71	1006.91	832.303
	587.382	311.901	1885.81	1774.47	1652.62	1907.28	1850.35
	586.726	373.897	1949.95	1632.24	2111.1	1712.15	1567.5
	586.576	391.907	7930.29	10811	11962.9	11821.1	8856.88
	586.383	469.884	1661.55	1746.75	1587.29	1677.99	1697.47
	586.091	235.953	19287.9	18183.7	19988.4	20399.7	19509.3
	585.989	350.86	2751.97	2754.6	3006.46	2811.29	3292.82
	585.84	393.906	1192.74	1407.66	1727.51	1361.5	1281.34
	585.597	313.93	25569.7	28206.6	28463.8	30881.7	30686.6
	585.524	82.9564	3909.81	5632.87	4205.95	5938.9	7093.34
	585.061	272.882	14333.2	13970.9	12100	11249.8	9491.69
	584.492	192.911	2227.36	2506.12	2603.13	2648.38	2755.45
	584.178	413.118	621.958	624.305	633.037	679	531.607
	584.146	194.905	76070.2	96335.6	103573	78275.8	72216.1
	583.786	116.929	45967.6	49345.3	47241.3	48627.7	52358.6
	583.644	195.906	13718.9	14239.3	16240.8	12413.2	11547.7
	581.138	567.196	7149.82	7076.55	7287.64	7889.57	7008.64
	578.984	442.143	6149.46	5760.99	5681.03	6202.02	5239.96
	540.017	336.142	405.316	410.049	352.331	500.189	322.878
	521.111	531.25	479.235	584.209	481.559	738.308	623.668
	518.271	628.127	417.792	436.74	339.571	385.587	292.968
	517.404	685.136	569.984	634.737	565.634	501.157	457.952
	516.913	172.109	4087.29	4764.15	3798.87	6472.06	4293.01
	516.44	257.087	525.211	784.161	535.117	674.431	703.836
	515.057	584.363	1087.91	1133.13	1109.28	988.77	857.212
	514.597	258.082	1659.47	1705.81	1441.71	1465.55	2175.51
	514.527	200.115	2761.7	3841.6	3194.69	5425.05	4057.94
	514.148	285.093	601.119	742.526	563.833	981.87	907.098
	512.79	173.104	13974	16975.3	16464.6	20724.8	19048.4
	512.632	483.84	1143.72	1354.29	1476.34	1098.43	1355.18
	512.557	583.864	782.459	685.512	621.925	674.237	671.128
	512.322	484.09	383.744	538.816	430.508	400.04	360.23
	511.831	645.458	1292.67	1506.27	1472.64	1195.41	1104.49
	511.687	483.59	1529.02	1518.71	1515.66	1514.43	1569.77
	511.018	645.126	2164.66	2274.9	1982.95	1946.21	2060.22
	510.844	511.76	1288.73	1385.97	1307.89	1319.6	1221
	510.151	511.427	3639.17	3555.07	3131.74	3026.24	3200.56
	510.107	483.342	667.633	667.07	822.01	615.676	826.54
	509.851	644.793	1574	1373.07	1369.66	1289.15	1575.95
	509.009	511.094	4606.82	4613.01	5325.59	4516.59	4001.16
	508.876	767.65	906.99	1004.65	1139.76	1053.07	843.92
	507.635	377.396	2885.14	3053.29	2786.22	2647.21	2860.36
	507.581	377.731	583.436	527.143	626.237	611.742	608.946
	507.425	767.149	1699.76	1881.29	1955.68	1701.03	2015.53
	507.206	377.062	6092.5	7394.99	6382.05	7401.34	7786.03
	507.193	675.139	669.242	676.997	659.642	646.774	613.562
	506.877	766.649	1819.2	1840.89	1794.17	1678.14	1473.32
	506.524	510.762	3390.04	3353.29	2881.88	3338.56	3650.1
	506.478	566.603	3998.53	4944.56	4346.85	4664.74	4667.49
	505.723	675.474	538.98	529.591	402.309	662.396	503.282
	505.163	711.097	1326.64	1507.74	1492.77	1688.05	1594.94
	504.985	758.14	1374.27	1288.94	1419.84	1398.51	1461.48
	504.231	208.934	7052.89	7631.83	7322.54	6985.44	8864.57
	504.07	510.43	687.617	981.837	606.636	780.816	698.393
	503.264	766.153	731.52	860.141	755.76	733.288	717.328
	503.217	506.106	1075	1059.75	1030.58	1048.67	921.713
	503.124	733.124	601.731	684.249	599.831	568.504	564.77
	503.06	732.122	2792.89	3017.15	2787.39	2512.83	2317.9
	502.853	846.398	570.848	606.926	569.167	810.056	712.285
	502.793	366.056	2815.39	2744.34	2780.45	2516.68	2980.92
	502.787	566.104	7630.98	8364.05	8124.62	5918.09	9367.99
	502.747	731.118	6798.81	6334.25	6434.99	4841.97	5474.67
	502.595	576.596	575.346	775.94	625.293	785.682	744.086
	502.593	819.164	1667.25	1661.97	1436.46	1579.18	1566.26
	502.439	365.555	8170.91	8800.98	8368.77	8477.54	8842.32
	502.341	366.558	306.584	293.27	309.345	331.858	333.138
	502.284	376.733	2782.35	3022.34	2982.72	3397.13	3307.68
	502.26	434.097	1045.55	958.818	1118.98	1094.51	809.646
	502.145	565.604	9209.65	9615.52	8265.26	8984.65	9218.27
	502.138	365.053	19812.1	19226.9	17734.6	20006.7	21415.5
	502.091	372.561	737.669	673.977	748.315	702.37	859.468
	501.949	573.61	1074.07	1216.69	1135.17	1120.02	1351.34
	501.835	267.03	2556.34	2349.44	2412.06	2741.21	2495.86
	501.827	376.046	1252.91	1160.8	920.101	1036.71	1255.71
	501.818	541.444	1033.46	835.818	955.867	1035.67	926.781
	501.594	817.143	983.246	1243.53	1088.26	1171.01	1306.19
	501.32	505.089	1557.54	1578.81	1537.58	1456.41	1467.52
	501.123	812.168	778.643	644.632	601.459	672.792	519.577
	501.112	376.394	453.221	582.02	614.129	598.07	826.333
	500.518	746.138	753.771	802.608	759.891	892.662	698.841
	500.316	818.172	419.058	533.213	502.968	473.203	525.88
	500.233	714.107	1243.35	1411.75	1377.45	1483.49	1503.63
	500.222	311.019	14166.9	11111.4	12760	14592.3	10204.9
	500.205	417.071	16625.1	24826.9	21667.9	25743	25474.4
	499.276	712.12	4062.37	4047.49	3988.75	3794.5	4591.86
	499.202	364.046	3651.18	4142.24	3887.62	4129.08	4893.65
	499.089	564.597	2915.43	2457.85	3082.5	2928.84	2353.82
	498.827	729.113	2048.16	1984.93	1872.93	1806.54	2028.9
	497.94	194.905	83110.4	72513.9	70030.2	83160.5	61881.4
	497.877	565.107	2944.07	2362.4	2837.58	2857.6	3088.45
	497.629	557.094	4662.93	4756.04	4396.86	4413.03	5644.97
	497.259	407.415	597.348	695.397	605.873	558.808	682.632
	497.162	746.148	676.568	777.147	677.712	724.925	704.227
	496.945	407.08	1617.67	1478.28	1160.91	1751.94	1679.16
	496.895	557.594	1670.79	1788.21	1835.49	1538.21	2043.41
	496.865	544.107	1265.23	1073.21	1187.69	1027	1268.42
	496.781	619.126	1028.05	992.697	905.072	664.194	829.616
	496.751	611.126	2019.86	1692.7	1700.5	1909.79	1731.7
	496.751	612.128	637.952	638.709	605.879	518.037	678.821
	496.71	334.055	1506.56	1441.58	1584.2	1526.45	1274.64
	496.497	618.622	746.023	717.957	713.158	716.688	828.613
	496.255	745.145	1310.86	1697.47	1594.03	1671.99	1680.29
	496.045	610.622	1156.2	1017.39	1049.28	1086.53	1131.47
	495.995	611.626	2755.35	2360.84	2576.52	2769.6	2589.76
	495.378	356.55	1591.32	1679.11	1791.29	1491.5	1582.83
	495.141	732.138	2136.79	2361.19	2252.33	2350.49	2233.7
	494.774	363.554	3227.28	2673.25	2529.28	3027.61	2906.89
	494.75	355.556	1751.05	1518.97	1947.16	1727.81	2128.3
	494.614	375.554	610.69	643.545	591.46	604.387	606.441
	494.606	328.045	18012.5	28908.7	23753.4	24792.6	27989.9
	494.522	342.567	2185.33	1975.36	1925.99	2127.48	2004.83
	494.522	728.117	3719.96	4330.17	3903.57	4030.58	3403.63
	494.515	364.561	18133.6	17348	17269.9	19661.1	17004.1
	494.413	356.05	2858.21	3657.74	2812.36	3619.63	3053.02
	494.359	730.131	12974.1	12487.4	12397.5	13442.1	12629.1
	494.354	731.134	6622.84	6925.22	5589.93	7028.26	6113.17
	494.105	365.564	2487.89	2802.83	2521.01	3251.68	2319.08
	489.297	543.609	860.261	871.57	827.89	929.172	814.969
	488.311	120.023	1456.57	1325.85	1450.83	1339.87	1365.19
	488.26	164.012	896.037	984.081	955.006	967.946	1069.13
	487.99	331.035	1907.81	1881.31	1726.27	1912.67	1630.98
	487.943	196.054	1064.46	1189.83	1546.56	1295.26	1138.95
	487.938	228.043	731.949	706.805	605.131	717.586	874.967
	487.84	241.05	1473.35	1895.17	1623.74	1648.82	1679.41
	487.82	286.043	836.777	855.803	864.937	801.146	920.972
	487.709	285.039	4987.76	5227.45	4667.39	5101.44	5505.43
	487.707	329.029	64979.7	66859.8	62927.8	64171.1	62205.8
	487.707	330.032	12629.7	12876.9	11911.9	11991.8	13057.3
	487.637	351.011	832.035	966.756	573.512	847.438	1047.58
	487.537	142.019	1696.82	1782.41	1530.69	1457.96	1563.15
	487.502	184.053	449.569	424.821	439.659	418.992	408.512
	487.136	982.967	968.779	697.453	935.857	555.235	609.558
	486.867	983.971	571.152	433.999	657.628	360.642	416.476
	485.783	983.469	791.937	612.481	875.105	344.926	657.097
	483.246	364.069	1548.68	1815.54	1767.68	1687.32	1586.31
	481.388	376.567	377.308	485.292	532.817	439.036	460.728
	478.721	821.174	3833.82	3953.14	3606.89	4466.31	3962.55
	475.411	410.582	3330.51	2811.55	2603.65	3104.59	2455.06
	470.449	188.112	913.552	750.792	656.63	1177.9	700.127
	470.243	365.109	709.274	1016.59	840.422	1180.02	705.7
	469.611	272.086	2728.42	2843.4	1373.3	4053.8	2956.62
	469.502	389.153	2109.79	2610.45	1857.66	3632.73	3066.31
	469.479	263.16	3247.68	3793.1	2016.7	6014.79	3900.68
	469.336	308.153	3923.28	3575.74	2895.01	5658.68	3703.58
	469.313	187.109	7680.45	6820.12	4233.04	11511.9	8316.88
	469.234	832.877	2679.99	1424.31	948.101	1800.13	1896.54
	469.066	370.145	4615.36	5244.55	2956.72	8174.93	5538.91
	469.057	405.118	1670.38	1453.59	1277.4	2158.59	1736.87
	468.979	392.127	10073	11019.1	6791.3	15594.6	11041.4
	468.818	791.391	1249.29	1307.42	1212.11	1334.88	1563.58
	468.634	307.15	22362.4	22977	14455	36581.7	26040.4
	468.344	387.106	1971.23	2007.12	1356.8	3747.3	2537
	468.293	376.154	1066.3	1153.37	975.529	1356.75	1285.64
	468.288	637.291	520.123	473.868	275.846	1029.25	478
	468.195	393.129	2179.09	2151.39	1665.29	3429.06	2438.52
	468.161	264.163	521.789	519.344	400.417	889.809	455.066
	467.685	833.378	1855.86	1604.31	1062.97	1684.06	1513.53
	467.462	868.394	639.885	461.051	294.312	529.378	449.993
	465.212	210.991	323.019	1444.89	511.03	3792.68	1179.57
	462.478	353.041	1275.68	1610.42	1793.05	1530.25	1276.67
	461.105	293.134	8605.25	5116.47	949.776	5619.08	5269.6
	460.955	378.112	4281.96	2791.42	1317.84	3885.12	2787.97
	460.478	846.873	512.813	562.899	273.812	881.477	561.142
	460.176	847.376	419.493	387.408	213.491	722.973	479.414
	459.091	398.122	68333.7	41570.8	44662.6	66446.9	53522.1
	457.115	455.188	2082.83	1206.53	289.704	1540.3	1125.93
	456.707	420.133	2498.36	2741.08	1924.27	5145.13	1925.41
	456.655	365.155	384.205	596.714	173.895	1129.9	513.165
	456.543	469.159	10857.3	9627.04	8013.1	13027.1	9649.48
	456.402	215.114	4190.91	4925.39	3506	10290	5908.62
	456.402	335.156	11177.6	13939.3	9693.29	27122.7	15592.2
	456.317	291.167	1533.43	1774.48	1024.43	3574.76	2095.72
	456.284	336.159	2052.88	2791.43	1771.03	4453.46	2751.84
	456.275	300.091	1264.93	1342.78	913.798	3008.5	1558.8
	456.18	433.123	1050.89	882.205	1056.55	1510.58	785.738
	455.997	334.16	1013.63	1150.2	378.256	2910.8	1627.75
	455.846	425.122	30497.8	30111.1	20214.8	28798.1	15660.4
	455.844	421.135	651.838	685.845	660.801	1072.14	902.44
	455.056	616.271	1124.83	740.564	764.846	838.449	840.313
	454.616	616.774	556.043	303.614	372.806	393.923	409.813
	454.024	587.757	710.591	659.276	605.593	728.053	622.117
	453.766	240.066	2113.9	1633.31	1874.12	2131.59	1790.81
	453.765	330.051	2713.94	2429.93	2466.87	3855.08	2823.84
	453.719	328.045	83482.4	72689.8	81347.4	82800	82246.8
	453.62	350.027	436.579	392.105	433.781	448.072	398.072
	453.37	329.048	18080.1	18024.8	13695.1	18871.5	17689.7
	453.257	175.025	7263.9	6473.94	8599.77	7833.89	5553.15
	453.189	294.082	1377.21	1322.12	976.139	3788.47	1316.96
	453.149	157.014	3353.85	2825.85	4908.6	3152.42	3575.7
	452.009	349.161	1957.59	1969.17	748.055	4496.46	1746.58
	451.93	436.156	976.846	909.971	465.381	1670.64	813.793
	450.508	469.202	4263.96	3985.71	3453.71	6172.37	4051.47
	450.466	532.199	647.31	814.524	462.662	1182.97	768.218
	449.126	931.91	759.001	561.326	774.249	552.225	624.558
	448.508	111.01	1203.39	1310.67	1204.19	1749.15	1281.08
	448.064	208.934	8104.72	14813.5	11683.4	15833.3	9264.56
	447.551	189.04	920.408	944.619	875.956	899.01	1002.13
	447.142	358.933	640.237	751.27	797.18	649.91	730.63
	446.971	686.141	1683.64	1529.45	1264.01	1222.06	977.178
	446.162	566.158	633.678	942.2	762.387	976.149	837.427
	444.22	308.098	10281	8560.72	5259.37	16995.4	9557.11
	443.899	303.083	464.501	432.515	518.778	648.716	561.242
	443.853	188.056	2702.08	2234.94	1567.41	4287.53	2302.1
	443.839	264.108	1738.65	1269.83	804.168	2577.4	1232.66
	443.627	398.122	21100.2	21988	18825.8	22346.3	21049.2
	442.3	819.388	2429.46	2389.16	2847.62	3457.34	2405.52
	441.472	631.306	1250.47	979.217	1292.27	1064.1	1103.21
	440.962	630.803	1474.88	1212.23	1539.56	1204.01	916.572
	440.27	607.188	683.149	548.973	625.207	671.223	743.202
	439.469	666.821	810.571	439.25	386.46	521.562	496.694
	438.757	666.32	1030.67	513.019	537.418	851.565	658.755
	438.235	760.342	383.783	427.497	377.55	474.73	379.368
	437.977	973.95	921.619	607.373	806.008	637.68	665.32
	437.546	973.446	981.212	602.359	866.895	723.197	623.944
	437.12	974.447	702.872	508.638	554.41	477.607	474.397
	436.289	194.905	23609.7	20383.1	23117.3	24442.7	23197.9
	436.188	95.9533	13513	16621.9	12002.8	15651	15581.5
	435.969	333.058	1606.83	1386.54	674.628	2614.89	1434.23
	435.903	133.015	4184.63	3719	3607.78	5886.95	2779.05
	435.573	339.926	1427.18	1274.07	1453.41	1302.54	1229.6
	434.818	260.873	1443.8	1480.39	1157.2	1345.46	1223.45
	434.414	419.087	12730.4	12025.3	11980.1	13464.5	11405.7
	434.318	270.939	5518.63	5321.05	4895.64	5696.03	6243.7
	434.068	402.806	638.806	587.903	579.636	473.711	553.237
	434.062	210.972	4527.49	3528.08	4295.32	4690.66	4264.56
	433.987	271.939	755.848	783.444	791.271	743.694	737.102
	433.966	269.942	1258.95	1346.75	1429.5	1015.51	1144.6
	433.786	330	3000.8	2545.47	3357.61	3409.19	2877.92
	433.735	276.931	1986.79	2150.32	2234.98	2504.64	2081.48
	433.68	365.93	1135.83	1049.96	1170.56	1175.52	994.355
	433.64	331.997	2347.27	2348.64	1904.68	2208.28	2123.24
	433.64	348.915	1690.62	1604.42	1632.17	1578.46	1387.11
	433.587	408.974	1445.89	1346.61	1189.66	1342.74	1308.92
	433.587	444.903	1037.23	883.138	974.298	1042.73	926.998
	433.556	426.89	446.004	504.201	476.175	435.326	474.111
	433.543	290.948	3731.39	2833.55	2657.47	3615.19	2826.78
	433.54	287.952	9662.9	9554.64	9241.19	11628.3	12860.1
	433.496	282.975	1958.48	1625.46	1803.94	1844.99	1637.91
	433.493	366.926	4746.14	4579.51	4997.78	5139.25	4356.09
	433.434	240.87	3215.68	2266.41	2227.71	2639.77	2458.28
	433.395	289.95	6554.88	5531.38	6506.91	7056.96	6722.29
	433.388	367.927	1108.92	1033.69	1039.6	1090.91	1022.2
	433.302	288.948	33709.1	35981.6	38269.8	32088.1	30832.7
	433.241	351.075	1253.36	1216.15	1059.84	1526.83	1047.15
	433.212	392.923	1409.88	1361.61	1501.2	1481.69	1427.82
	433.159	330.995	14876.9	14720.4	16700.6	15697.5	17836.7
	433.156	134.896	4173.48	3667.28	4626.37	3956.42	4421.96
	433.074	399.151	1064.41	1024.92	1005.43	837.575	1009
	433.05	235.008	980.951	1248.16	1347.07	933.798	892.037
	433.038	311.018	1931.83	1853.44	1955.4	2055.15	1741.65
	432.958	390.832	716.258	478.607	669.241	554.069	639.423
	432.904	312.854	3731.97	2732.83	2675.41	3094.48	2999.1
	432.893	470.902	692.854	669.934	760.288	685.233	687.019
	432.771	391.928	723.752	838.126	712.093	657.819	824.52
	432.709	311.856	1348.39	1139.97	1404.03	1549.51	1316.8
	432.707	171.911	1052.52	1364.17	1392.92	1220.49	1167.59
	432.572	538.72	774.915	780.793	853.157	668.106	914.924
	432.555	371.051	1590	1332.88	1886.12	1632.63	1727.25
	432.553	306.857	1824.82	1441.07	1879.79	1717.34	1816.77
	432.553	310.854	2137.92	2080.41	1977.95	2120.96	2246.23
	432.546	516.738	964.711	1005.25	886.078	805.05	908.981
	432.542	380.822	985.002	1076.69	1026.76	1073.96	1098.51
	432.496	713.124	1140.82	1054.88	1178.65	1182.34	1210.58
	432.389	308.855	1211.72	1116.68	1111.76	1158.95	1303.01
	432.351	373.043	986.024	919.007	1067.97	1003.51	995.413
	432.347	309.855	1683.68	1853.11	1917.84	1804.68	1992.33
	432.306	712.123	2851.74	2792.01	2645.22	3531.55	2592.28
	432.228	615.782	1633.54	1097.38	1068.04	1019.7	1186.23
	432.209	274.104	3563.53	3372.64	2405.55	3585.56	3031.53
	432.124	616.282	900.296	658.11	719.656	637.827	815.524
	432.12	500.771	772.417	725.897	778.317	883.998	938.007
	431.945	532.71	499.387	475.639	471.542	435.833	475.026
	431.938	658.665	931.807	982.159	1075.88	947.57	858.456
	431.889	88.9901	11504.5	11735.1	11742.9	12596.7	13307.6
	431.697	374.805	2415.72	1713.75	1871.45	1699.14	1983.67
	431.326	358.84	1836.6	1658.74	1681.9	1641.43	1664.26
	431.184	425.03	1061	1083.99	978.162	1043.89	1062.93
	431.092	620.721	1182.27	1029.39	1168.84	1041.95	811.075
	430.753	272.918	1553.5	1773.68	1334.98	1616.57	1518.82
	430.738	636.687	1421.79	1494.82	1456.23	1293.58	1523.45
	430.735	299.917	927.804	856.228	921.039	861.242	978.36
	430.719	148.955	3743.56	3373.72	4278.54	3952.98	3555.88
	430.701	778.619	1240.37	1227.83	1017.64	989.667	1058.05
	430.695	478.788	2877.04	2834.64	3095.71	2821.05	2623.99
	430.693	756.638	1351.39	1399.75	1459.83	1368.59	961.782
	430.683	220.939	9355.42	8336.58	9855.19	9627.54	8726.43
	430.598	176.934	9692.61	15062	12809.3	6340.18	9846.35
	430.49	494.755	2444.12	2222.48	2674.12	2011.06	2267.68
	430.469	228.912	1715.31	1559.85	1753.54	1663.72	1425.78
	430.404	750.622	1326.67	1551.85	1372.56	1322.52	1196.41
	430.392	486.12	1149.64	981.461	960.782	1141.39	1172.05
	430.382	298.916	5341.32	4868.93	4774.52	5567.72	5260.29
	430.325	474.773	988.117	1085.02	1481.18	1010.54	1293.78
	430.302	614.705	2151.95	2186	2314.69	1959.84	2052.3
	430.298	854.602	1239.91	1238.1	1187.46	1178.94	1278.19
	430.297	734.657	1951.26	2220.8	1634.93	2068.71	1710.28
	430.293	870.569	1173.02	1162.61	1042.43	1048.09	903.925
	430.279	598.738	2397.86	2822.8	2558.55	2438.13	2452.94
	430.276	352.825	2408.55	2511.31	2678.19	2338.34	3049.98
	430.276	718.688	1441.3	1675.44	1316.61	1385.33	1515.16
	430.276	488.74	1300.33	1171	1289.03	1253.82	1045.46
	430.271	714.669	986.079	1018.04	1354.82	1332.59	981.711
	430.271	728.639	1913.38	1817.09	1714.91	1871.32	2033.69
	430.217	712.673	2462.19	2515.65	2578.66	2296.14	1820.38
	430.108	832.622	1166	1046.83	1207.31	1183.31	1067.86
	430.083	594.718	1178.76	1238.8	1112.43	1089.45	1060.51
	430.082	472.773	4014.13	4840.79	4553.89	4840.41	4821.39
	430.082	253.914	3086.8	3218.57	3608.93	3427.9	2929.62
	430.082	592.724	3663.71	3187.36	2791.66	3165.85	3013.71
	430.082	576.756	3710.17	4189.1	3828.57	3703.21	3863.62
	430.081	261.836	2410.72	2261.01	2160.55	1947.36	2212.92
	430.081	458.805	1926.58	1986.63	1926.91	1624.82	1769.14
	430.081	608.689	1278.89	1256.82	1578.13	1629.98	1441.03
	430.081	696.705	1762.17	1859.14	1808.19	1637.54	1754.76
	430.08	456.807	7839.73	7277.22	7856.42	6958.41	7141.03
	430.078	260.839	2142.12	2381.72	2556.91	2356.61	2468.34
	430.078	415.085	2249.95	2126.56	2112.87	2179.6	1915.67
	430.077	252.914	26088.2	24721.9	26785.8	25523.6	24853.3
	430.076	232.876	2034.8	1746.21	2242.79	1964.74	2444.08
	430.075	336.858	7719.84	8118.27	8773.01	7524.88	7788.34
	430.075	570.74	4786.61	3989.42	4430.51	4039.71	3910.64
	430.074	118.944	3057.17	2756.66	2449.1	2320.93	3002.72
	430.074	706.658	1226.28	1309.75	1424.59	1600.14	1455.94
	430.074	259.839	14514.1	14978.6	16312.8	14583.4	15565.1
	430.029	848.589	926.648	1134.47	1075.84	1161.13	818.347
	430.026	179.883	4119.21	4650.93	5406.65	4808.07	5368.5
	430.01	586.71	1418.16	1488.22	1345.88	1611.9	1676.43
	429.993	578.754	1526.41	1764.19	1609.4	1569.5	1786.54
	429.893	175.937	9916.33	10854.5	11640.8	10518.9	10790
	429.893	690.691	2354.09	2178.82	2215.72	2542.98	2266.39
	429.879	452.788	1889.05	1651.07	2343.78	1958.4	2085.87
	429.877	600.734	734.241	785.555	734.097	680.666	581.865
	429.876	97.9617	4562.52	4579.88	4929.66	3555.37	5286.14
	429.876	156.927	15258	14525.6	15334.3	15268.8	15407
	429.876	195.928	4863.87	4087.74	4975.26	4498.93	5169.83
	429.876	372.862	1267.17	1402.45	1271.46	1092.59	1393.58
	429.876	391.858	423.35	452.743	761.047	759.588	505.746
	429.876	466.758	915.742	732.127	940.69	1068.86	1080.48
	429.875	96.9628	362632	330479	347280	334150	328278
	429.875	314.86	12259.5	11027.6	12909.1	11267.1	11745.8
	429.875	338.855	1349.54	1216.54	1660.54	1509.91	1425.93
	429.875	534.785	1083.57	998.478	1047.46	1128.1	943.888
	429.875	294.887	3157.92	3307	3139.38	3143.36	2882.97
	429.875	698.707	637.34	739.08	705.972	622.803	532.141
	429.875	98.9571	23202	24633.1	24391.6	20451.9	22200.4
	429.873	390.859	2795.06	2352.5	2866.84	2943.43	2941.42
	429.873	312.881	4333.64	3805.38	3775.14	3802.46	4045.11
	429.873	450.789	8252.09	7759.18	8449.41	7954.54	7637.08
	429.871	392.839	1687.22	1670.68	1930.9	1719.63	1584.8
	429.871	572.737	1415.86	1751.72	1703.08	1575.82	1356.01
	429.87	194.927	232430	219164	242306	225592	225911
	429.87	196.923	22657.2	21997.2	23413.6	21596.1	22471.8
	429.87	236.883	51930.8	46440.1	56193.8	47346.3	51385.7
	429.87	254.893	23727.8	23453.2	27338.5	24704.5	25413.6
	429.87	330.841	13104.2	12254.5	13088.6	13432	14492.8
	429.868	332.839	2578.07	2214.56	2448.24	1898.64	2379.99
	429.865	218.905	2288.61	2247.51	2306.94	2286.56	2831.03
	429.865	812.628	609.094	471.028	481.871	519.368	598.65
	429.806	79.9591	11855.9	11808.4	15663.4	14755.2	9963.67
	429.784	158.924	1732	1851.93	1824.83	1605.57	1748.99
	429.779	256.89	3839.2	3655.96	4234.75	3440.13	4225.35
	429.769	315.86	1373.67	1508.32	1651.79	1544.33	1600.56
	429.763	316.858	2355.08	2094.96	2251.86	2070.47	2645.29
	429.694	692.686	1226.12	901.906	1044.3	1203.94	1220.73
	429.676	434.818	1494.52	1435.88	1418.42	1423.45	1593.33
	429.667	564.723	1120.07	885.298	1156.26	1023.28	758.665
	429.666	238.879	6661.04	6826.39	6924.49	7636.12	7687.75
	429.666	542.746	1166.58	791.98	1034.9	1103.26	1021.39
	429.658	96.6596	5250.47	5168.52	5279.2	4990.52	5188.65
	429.574	216.909	12992.1	12700.7	13091.9	9415.5	14401.3
	429.55	255.894	2564.49	1888.68	2138.88	2231.38	2183.9
	429.476	237.882	4847.52	3622.39	4013.93	3901.29	3444.87
	429.47	414.834	1001.46	767.579	1031.26	914.402	1100.04
	429.277	176.916	12496.7	12514.7	12156.6	11110.2	11555.6
	426.373	301.113	411.427	449.482	339.305	652.169	490.566
	425.949	310.035	6598.81	4566.5	5455.72	6542.04	5304.09
	424.925	186.956	1932.03	1187.35	1457.78	2113.96	1991.24
	424.868	587.263	1049.58	723.699	824.375	759.128	760.031
	424.844	396.047	436.939	343.784	366.094	496.027	509.73
	424.753	334.094	639.178	730.322	642.333	1239.77	684.96
	424.659	587.764	426.033	466.409	384.072	407.41	424.358
	424.084	788.853	1167.5	945.811	713.686	916.127	846.474
	423.654	268.959	834.981	1108.17	880.011	898.91	961.766
	423.654	788.353	1935.14	1382	869.188	1283.68	1131.1
	423.329	342.049	730.391	651.745	638.446	893.51	620.159
	423.185	313.93	5997.96	5611.74	5840.35	6163.24	9496.87
	422.757	365.124	886.581	911.404	752.723	1083.36	1077.53
	422.107	367.125	635.159	585.718	378.371	673.244	599.563
	421.718	227.103	3213.87	4091.05	3260.58	5538.3	4203.99
	421.549	353.06	1654.58	1259.83	2151.45	1493.94	1515.56
	421.544	366.121	2551.87	2879.82	1074.94	4657.93	2317.46
	421.466	352.056	9037.31	6274.91	7831.04	6568.33	6188.75
	421.353	312.081	625.864	1021.28	644.368	1687.09	1305.17
	421.187	425.121	11993.1	15316.1	11262.1	12835.4	12046.2
	421.057	403.119	789.78	881.623	717.026	2425.15	1124.55
	419.601	398.122	15750.9	17394.6	15619.4	18235.6	16963.7
	419.168	290.135	554.175	623.971	434.258	819.065	765.153
	418.993	239.871	2385.61	1831.26	1351.56	1790.88	1635.54
	418.63	242.872	1899.89	1821.41	1437.51	1861.82	1767.06
	418.329	240.87	3501.16	2984.21	3751.8	3276.93	3520.99
	418.249	237.87	3081.21	2498.04	2433	2729.55	2448.22
	418.115	234.872	2515.19	1887.18	2021.42	2390.14	2178.55
	418.063	252.109	287.901	277.42	247.48	732.101	339.345
	417.608	236.87	644.899	465.26	525.766	708.542	818.763
	417.476	594.272	1053.74	779.227	826.09	642.113	848.17
	417.325	593.77	2967.23	1823.7	2396.05	1869.13	2087.13
	417.12	593.267	5307.95	3359.06	3755.35	2970.87	3913.61
	416.392	146.966	36393.5	44689.9	45727.3	34040.1	41747.8
	415.135	284.125	1427.55	1387.82	1233.46	1538.02	1470.76
	414.702	285.039	6157.74	5204.91	6124.83	6067.67	7382.33
	414.677	286.044	1061.67	987.591	1075.37	966.989	873.801
	414.205	303.052	3822.68	4355.2	1496.09	4373.3	4131.46
	414.166	241.05	1264.78	1234.18	1141.01	1207.37	1458.75
	413.924	397.086	1735.95	921.892	474.417	712.551	1014.9
	413.717	436.086	1025.84	1101.99	1071.99	1140.94	966.569
	413.522	421.093	2079.34	1948.48	1719.02	1817.85	1420.63
	413.428	435.081	3234.76	4047.1	4056.34	3725.33	4100.2
	413.387	312.108	1848.15	811.483	263.541	711.398	812.548
	413.277	434.071	1651.19	1544.76	1683.15	1276.2	1653.62
	413.223	433.066	3597.05	4487.11	4146.03	4452.84	3738.53
	412.792	311.019	1801.46	1463.51	1496.57	1444.06	1856.07
	412.771	265.104	1216.23	1171.19	697.462	1158.01	1314.57
	412.003	420.09	11344.1	13082.1	12118.3	11702.7	10847.1
	411.964	419.087	47019.9	45112	44990.6	41716.6	46203.2
	411.519	418.076	2125.62	2198.66	1807.3	2030.51	2232.42
	411.417	417.071	7989.48	8678.06	8558.35	7864.45	7452.92
	411.365	427.125	4357.47	3060.83	3416	4057.35	3456.65
	410.479	738.329	551.779	477.761	370.769	535.896	445.985
	410.234	737.83	687.665	613.334	542.405	623.295	674.376
	410.233	239.114	7274.06	3385.64	5430.06	2927.72	5044.77
	410.192	324.091	6499.64	3181.11	4885.65	2804.14	4673.48
	410.087	327.061	21514.6	19167.1	18928.6	21065.9	17182.4
	410.031	240.118	1027.79	453.472	631.031	435.807	629.838
	409.629	325.095	892.75	362.361	729.716	453.394	645.128
	409.586	345.059	675.917	662.789	518.107	728.945	646.863
	409.586	390.057	609.705	535.523	520.288	634.903	676.552
	409.568	605.17	1800.04	1523.7	1367.43	1637.16	1362.32
	409.565	328.065	4715.06	4469.72	4731.79	4122.31	4376.45
	409.488	283.071	1596.42	1521.63	1578.47	1813.21	1634.11
	409.488	412.039	527.161	344.031	583.499	528.356	477.875
	409.196	343.045	5487.08	5202.65	5403.31	5661.27	5859.89
	408.842	344.048	1225.94	1188.92	1294.11	1211.27	1374.43
	408.537	375.099	3660.04	4029.37	3031.4	5317.55	3983.43
	408.347	447.082	5961.72	4676.73	4548.99	4720.52	4812.51
	407.997	376.101	3333.34	2747.62	1903.99	3723.85	2825.34
	407.368	448.086	2201.17	1860.99	1552.59	1806.65	1903.3
	407.229	607.274	913.173	622.744	680.23	828.292	650.586
	407.029	365.088	9897.31	6334.75	5828.44	8418.19	9196.89
	406.968	364.095	1889.87	1941.46	1410.74	2135.37	1586.07
	406.908	606.775	779.811	526.739	640.619	524.226	689.587
	406.566	591.189	617.101	516.484	291.537	702.329	568.441
	406.458	335.077	16007.2	17904.5	8063.03	18226.1	15319.7
	406.369	245.077	553.299	746.338	589.734	712.549	687.138
	406.316	353.089	1419.26	1661.92	924.491	1823.58	1471.91
	406.192	542.745	658.376	584.862	795.056	748.03	743.25
	406.037	334.082	3779.17	3788.92	1833.61	4293.37	3140.52
	405.068	403.119	1661.47	1225.26	1224.87	2642.64	1798.48
	404.849	292.15	3716.75	3075.74	1129.94	4674.29	3358.6
	404.837	336.14	34272.7	29279.3	11580.3	46850	32858.3
	404.786	300.083	1189.4	995.883	711.066	1461.43	1352.3
	404.786	337.143	5535.03	4728.45	1860.42	7598.44	5264.76
	404.774	216.098	9828.09	7563.99	2750.43	13348.3	9264.82
	404.755	421.117	8723.23	7343.78	2890	11837.3	8158.49
	404.737	338.145	1144.92	1026.01	508.277	1607.16	1031.1
	404.676	422.121	1850.35	1839.76	1124.94	2635.5	1803.51
	404.568	416.097	1519.61	1518.44	1316.96	1682.58	1380.54
	404.439	358.123	820.37	955.304	585.661	1057	850.702
	404.257	399.133	7385.26	7627.44	6116.04	9717.95	9877.65
	404.042	301.074	7038.56	6121.33	3191.95	8140.36	7017.16
	404.033	378.075	8889	8401.4	4147.23	11691.3	9020.28
	404.024	294.102	2772.17	2313.36	1265.73	3450.49	2589.91
	403.966	595.208	506.943	544.325	210.234	922.295	573.695
	403.93	293.098	19554.6	17957.5	8765.17	25798.6	19426.5
	403.881	608.267	727.061	617.788	505.84	687.828	647.079
	403.835	652.229	604.542	530.772	184.173	1087.84	534.697
	403.765	625.217	664.156	633.187	350.673	946.506	755.529
	403.755	295.103	678.438	655.836	525.149	922.732	615.571
	403.714	412.144	1863.62	1618.39	1280.42	2121.29	1673.16
	403.678	666.247	844.643	673.58	392.748	1579.98	939.132
	403.478	385.133	1258.61	1403.58	1319.02	1420.17	1855.11
	403.429	659.297	1497.09	1664.22	1404.37	1821.57	1650.17
	403.37	379.079	1601.12	1517.06	974.774	2010.76	1607.84
	403.312	532.187	801.327	624.062	265.093	996.193	716.582
	403.287	258.034	3053.31	2016.12	551.873	3745.01	2466.65
	403.137	552.167	631.766	600.81	275.651	969.452	590.789
	403.036	623.203	940.148	933.653	312.069	2153.35	1056.47
	402.96	753.316	936.344	944.152	669.857	1062.99	992.148
	402.957	546.204	1129.91	1301.98	716.362	2063.56	1482.31
	402.957	624.208	783.117	631.288	385.762	1136.32	847.069
	402.934	462.135	589.259	650.422	401.936	1082.84	720.726
	402.934	503.161	1041.37	1140.31	559.115	1941.09	1412.71
	402.745	398.122	29407.4	27836.8	30611.8	30425.6	31080.2
	402.666	342.093	1099.69	991.861	757.515	1332.86	1120.22
	402.329	322.058	1532.97	1542.73	1207.38	1588.94	1659.47
	402.32	321.054	12526	10584.2	6619.82	16131.5	11963
	402.304	383.116	3878.62	3299.95	2144.92	5777.92	3594.62
	402.304	658.793	1642.27	1395.48	1093.93	1577.31	1572.94
	402.238	248.041	1616.51	1491.79	1349.39	2052.47	1632.77
	402.087	318.079	2092.31	1825.6	1611.43	3031.16	1757.82
	401.788	425.121	41017.4	23320.4	24991.9	28277.6	33697
	401.664	299.072	2947.45	2142.69	914.124	4864.9	2634.14
	401.509	540.196	10903.4	10433.8	9481.53	12213	11187.2
	401.387	470.162	8904.3	8415.15	6952.67	9247.39	8148.15
	401.034	469.159	27768.4	26958.1	21019.3	33781.6	34624.6
	400.976	611.234	5806.9	5016.84	3991.4	5672.8	5268.42
	400.952	682.271	2789.94	2485.68	1951.23	2830.9	2684.29
	400.946	612.236	1716.21	1802.06	1333.87	2073.85	2193.49
	400.762	387.151	2902.47	3070.81	2239.59	6300.21	2800.03
	400.646	709.274	2301.21	2643.78	1883.66	3124.2	3051.69
	400.639	451.085	1491.44	1766.05	1043.37	1607.27	1706.44
	400.526	369.106	4308.86	3256.63	3985.79	4892.41	9039.5
	400.491	590.242	2339.57	1714.69	1211.29	2440.3	2191.29
	400.48	452.081	5194.45	5279.78	2673.96	5169.38	4836.1
	400.478	584.223	2447.42	2129.03	2102.48	2921.81	2815.68
	400.434	394.096	3054.95	2907.2	2037.49	3766.16	3283.91
	400.419	274.056	1636.12	2045.9	1327.25	2956.74	2008.47
	400.415	530.209	1192.07	1295.36	1088.48	1809.83	1544.95
	400.308	453.086	1008.8	1049.39	588.028	1228.75	993.55
	400.303	236.077	20682.4	18149.2	10529.6	30804.8	19906.5
	400.269	562.249	1775.02	1697.24	1140.88	1839.17	1466.35
	400.258	367.104	48724.8	45912.9	20607.2	61268.7	48404.8
	400.258	567.196	11028.2	13075	11767.6	12090.6	15895.5
	400.235	491.209	6225.62	5138.96	3184.61	8155.29	6858.39
	400.128	461.153	1613.38	1660.96	1044.27	2074.45	1678.45
	400.106	465.104	1071.48	1061.24	800.411	1700.53	1337.53
	400.025	102.058	1993.05	1423.05	1121.48	2098.56	2004.67
	399.997	577.167	1245.9	1216.85	509.785	2056.87	1471.89
	399.969	697.209	2537.87	2103.7	834.482	3707.75	2218.79
	399.93	273.053	2649.48	2651.99	2034.87	4020.48	2891.81
	399.922	553.123	647.26	752.496	698.514	836.815	739.939
	399.903	696.214	674.759	784.968	335.839	1089.93	1071.06
	399.866	474.16	1474.74	1007.38	361.195	813.971	956.982
	399.86	393.094	8826.48	9309.11	6980	11993.8	11259.3
	399.86	698.214	625.756	802.139	256.817	1317.97	912.477
	399.817	247.062	3621.1	2457.14	1592.62	5342.16	3282.07
	399.817	310.035	5911.86	5632.55	6325.55	6111.92	5970.38
	399.81	262.056	2803.64	1964.78	1234.52	2394.14	2214.07
	399.809	263.124	10037.7	9449.12	6140.04	17521.4	12651.6
	399.809	392.09	57272.5	58093.3	43413.9	75245.2	70402.4
	399.804	246.066	3455.7	3715.69	2635.18	4727.73	3222.02
	399.804	487.086	868.381	1016.38	539.813	1189.01	1054.05
	399.803	376.117	1801.51	1297.16	1014.07	2750.62	1671.77
	399.801	272.049	26895.6	25557.1	19712	37790.6	32952.3
	399.781	520.207	2696.08	2402.35	1619.51	3365.36	4223.46
	399.76	308.117	26139.2	24503.4	16327.5	42952.8	29655.4
	399.718	407.039	1078.77	1050.77	658.58	2492.69	1610.24
	399.718	566.18	3621.4	3329.71	1386.86	6757.18	3755.8
	399.709	192.087	2004.78	2284.25	1365.63	3270.73	1965.5
	399.705	180.087	14541.5	13172	8058.71	25379.3	15785.7
	399.705	389.116	11160.5	11626.9	8335.93	17352.7	13095
	399.693	329.096	2845.31	2922.63	1970.24	4600.9	3722.15
	399.693	371.11	3984.82	5116.48	4137.44	6185.81	5260.66
	399.693	610.208	784.332	840.601	610.214	1553.26	1098.7
	399.651	413.057	981.703	1102.92	920.29	1905.12	1770.6
	399.647	103.005	3506.46	3585.57	3100.41	4230.84	4518.81
	399.611	801.226	317.846	397.26	235.347	541.12	654.417
	399.603	405.081	2363.78	2381.76	1887.68	3608.13	2948.42
	399.597	397.132	30541.3	27973.4	13700.2	68122.6	37661.8
	399.592	384.15	1173.92	1124.99	869.551	1254.6	1323.24
	399.584	637.217	17371.5	15565.8	7270.67	36835	20570.5
	399.584	639.227	2293.08	2173.39	1509.19	4207.83	3059.53
	399.575	181.091	1018.12	996.203	418.428	1850.37	1030.63
	399.575	269.076	1516.01	1531.37	1129.46	1933.83	1582.67
	399.575	517.174	14364.1	13338	6499.74	32253	17634.1
	399.572	404.103	10302.4	18839.8	8089.25	11344.1	15462.7
	399.572	475.165	2715.33	1880.7	1374.08	3295.7	2316.86
	399.563	387.07	2742.51	2717.67	2253.53	4415.14	2717.78
	399.563	403.095	1399.29	1498.94	1183.95	2177.96	1499.15
	399.557	649.231	441.727	413.783	356.871	801.348	631.67
	399.552	504.194	3964.28	2273.45	1486.72	3196.15	3629.44
	399.548	128.036	7830.76	8515.23	6046.48	11430.1	8335.31
	399.524	580.198	1439.79	1811.2	924.04	2278.27	1793.52
	399.505	245.031	964.957	1013.17	694.144	1261.08	1373.29
	399.482	476.148	8257.32	6793.1	2948.26	13426.9	8863.83
	399.482	596.191	7867.87	7091.96	2601.5	12435.8	8044.31
	399.48	615.236	2290.13	2035.79	923.486	7224.82	2881.32
	399.473	471.12	1273.18	1555.96	1120.2	1944.3	1777.39
	399.473	719.222	878.98	971.917	435.66	1642.87	1292.39
	399.469	309.118	3989.5	3850.29	2038.75	6999.84	5015.96
	399.465	638.227	9987.26	8326.9	6002.4	13702.1	8556.61
	399.447	305.098	2438.76	2587.42	1546.46	4729.57	2683.54
	399.445	828.238	421.12	427.579	125.392	946.687	621.291
	399.43	498.13	1248.18	1066.26	460.838	1984.77	1569.53
	399.407	356.106	10788.7	8964.53	3858.52	16597.8	11161.4
	399.402	503.195	1396.14	1621.83	1112.5	3213.78	2116.59
	399.402	518.178	3754.63	3431.62	1691.64	7964.09	4359.88
	399.402	597.195	2580.18	2061.48	948.487	3564.06	2295.25
	399.401	427.143	2054.15	2149.81	1213.47	4366.94	1860.31
	399.34	379.12	1666.33	1328.23	976.419	2380.39	1554.94
	399.337	390.119	2049.76	2214.35	1432.11	3280.28	2328.06
	399.337	616.238	871.196	970.134	479.729	2250.41	1077.77
	399.316	143.083	1942.34	1742.5	1705.43	3178.37	2172.5
	399.316	968.328	282.015	358.746	104.202	1054.33	399.937
	399.289	264.128	1231.41	1168.44	883.379	2378.46	1549.78
	399.289	289.104	1682.83	1491.76	1027.48	2275.9	1809
	399.211	168.028	1427.52	1320.93	843.695	2488.96	1350.32
	399.209	477.153	2245.11	1739.55	1078.32	3095.17	2154.13
	399.209	574.21	1063.35	1177.37	522.259	2328.65	1083.33
	399.152	302.06	1884.32	1673.65	1400.9	2640.94	1804.45
	399.083	499.167	1371.1	1055.59	970.8	1959.5	1653.13
	399.035	598.197	720.095	708.435	299.693	1175.16	717.917
	399.017	357.109	2035.35	2007.54	1195.64	2997.77	2051.94
	399.017	722.196	424.517	479.208	353.249	1097.73	662.748
	399.017	967.328	571.046	688.838	218.498	2212.29	859.574
	399.016	381.158	727.702	747.233	288.505	2045.76	1025.02
	398.978	398.134	8295.61	7663.2	7067.96	11757.5	7374.6
	398.892	377.084	2933.45	3807.24	1686.39	2948.69	2919.27
	398.878	355.123	3070.82	3338.22	2410.61	7192.57	4442.29
	398.835	526.168	1892.54	1914.43	1611.12	2432.65	1945.16
	398.809	926.298	325.657	299.996	72.9519	938.98	413.418
	398.72	505.196	727.646	611.942	390.406	940.304	844.979
	398.312	525.153	2057.6	1873.01	1012.88	2690.89	1454.3
	398.252	237.081	2671.65	3190.57	2513.65	4137.27	2853.33
	398.159	231.023	13189.2	11612	7282.93	13618.3	13322.4
	398.047	932.468	1200.92	1055.31	1019.84	1010.08	1419.13
	397.759	222.098	6059.78	5712.23	2567.49	7702.64	5992.17
	397.737	267.091	7612.3	6319.63	3628.47	8440.02	7112.83
	397.721	435.122	3030.43	2606.99	1180.73	3741.53	2180.39
	397.694	228.049	1239.5	1439.27	1466.44	1866.55	1735.61
	397.628	266.087	53425.1	48881.7	22649.7	68211.5	51747
	397.562	352.068	3166.99	3265	1719.82	3834.98	3205.59
	397.559	348.09	3349.82	3024.4	1602.34	3996.75	3424.04
	397.555	351.064	26235.9	24705	13349	29796.4	26291
	397.42	555.165	3403.2	2813.31	647.798	4082.76	2003.57
	397.378	315.08	2472.1	2611.05	848.85	3164.66	1961.94
	397.261	350.155	2138.31	1651.22	708.493	1793.92	1409.73
	397.226	288.07	1563.62	1687.12	1558.03	2996.73	1992.96
	397.199	314.096	2935.39	2321.34	1811.94	2660.28	2190.97
	397.057	539.17	988.149	839.96	498.296	1188.99	767.664
	396.993	434.138	1193.41	996.606	950.614	1509.09	1203.84
	396.929	268.093	1399.16	1307.49	1016.52	1801.06	1193.66
	396.922	565.254	3260.17	3135.91	2558	3101.53	3556
	396.915	556.168	813.193	962.902	391.212	1269.16	725.323
	396.853	462.169	610.011	732.695	376.228	995.767	768.218
	396.737	346.044	728.466	532.691	231.821	968.631	594.873
	396.737	353.07	978.394	953.817	615.449	1123.88	814.701
	396.577	204.087	355.012	368.958	81.277	474.517	197.354
	396.548	463.166	1675.6	1452.33	476.458	1935.68	1772.95
	396.396	324.046	343.824	331.784	132.806	486.081	409.113
	396.366	564.752	5639.81	5153.53	3766.25	5124.82	5146.51
	396.342	343.122	802.985	689.963	325.56	862.96	745.895
	396.335	349.093	1362.03	1324.97	1106.05	1989.86	1684.71
	396.335	405.109	3453.8	5238.59	2972.49	5005.22	4135.31
	396.268	380.102	1062.03	1007.58	797.562	1191.8	1239.37
	396.268	406.113	1800.92	1932.28	1323.69	2127.13	1648.01
	396.255	345.091	640.574	467.237	380.537	1028.98	641.226
	395.918	578.257	1761.2	1921.45	1505.11	1705.58	1943.43
	395.592	362.021	1572.64	1570.82	971.678	1587.84	1668.14
	395.13	200.104	4835.79	8413.17	5015.67	6439.57	6864.21
	395.017	285.081	3972.78	5237.48	2555.66	4336.78	4476.18
	394.485	161.046	7261.53	10390.5	16238	6439.69	10452.3
	394.24	162.049	800.941	794.589	958.665	1390.01	928.875
	393.954	215.032	4156.77	5313.1	2992.58	6250.03	4703.92
	393.685	239.076	14994.5	15150.2	10177.4	19501.5	15363.8
	393.66	192.052	1185.87	1151.48	1018.1	1659.94	747.177
	393.652	240.08	1614.16	1424.88	1025.31	2066.37	1597.98
	393.483	180.06	2560.66	2495.07	1558.96	3012.2	2737.79
	393.038	359.119	517.304	570.495	425.17	713.065	600.927
	392.966	486.701	838.721	1409.43	1949.48	2085.02	1300.92
	392.872	156.115	426.411	446.139	204.622	845.342	673.438
	392.699	487.202	730.813	1325.85	1086.86	1233.3	1080.2
	392.692	173.093	16181.8	17309.4	10666.6	15885.1	16552.9
	392.626	270.145	6935.99	7161.49	4046.94	8514.83	7429.53
	392.575	150.104	1698.63	1431.08	858.496	1696.61	1602.06
	392.548	156.03	3171.41	2326.87	3277.45	3083.72	3042.97
	392.521	271.149	944.855	912.875	569.645	1024.97	1011.93
	392.515	260.069	2916.68	2344.69	1538.1	2473.06	2231.03
	392.457	254.045	4461.1	3470.17	2143.52	3977.3	3875.16
	392.452	401.214	2004.19	1258.5	860.161	1172.68	1580.15
	392.428	333.141	1139.51	1078.45	734.386	1300.24	1194.43
	392.375	196.07	3410.81	2535.34	1378.04	2955.68	2533.1
	392.241	221.004	1567.98	1344.07	1463.39	1578.45	1514.05
	392.089	132.087	1589.78	1234.8	602.717	1450.89	1154.83
	392.068	214.048	5052.56	3231.1	2118.58	4391.32	3997.37
	392.068	259.065	29701.7	22721.3	13151.1	24290.1	23957.5
	392.029	253.055	4508.03	3100.1	3541.5	2919.92	3265.38
	392.014	342.139	2919.78	1959.04	1019.25	2728.99	2229.88
	391.999	299.025	1294.71	1125.77	902.636	1238.58	1104.62
	391.855	326.09	4386.65	3990.76	1429.16	5267.43	3822.17
	391.767	117.02	39376.7	38500	40997.5	45404.3	44063.8
	391.422	174.088	17273.5	12498.3	6005.9	14796.9	13288.4
	391.411	261.054	816.293	940.913	799.826	979.347	982.905
	391.397	258.07	11763.3	15173.9	10442	11694	13213.6
	391.385	118.024	2255.73	2104.3	2129.21	2207.89	2563.43
	391.376	411.068	1722.85	1318.41	554.021	1677.13	1248.72
	391.367	139.002	1110.62	1122.9	1315.69	1302.64	1441.53
	391.317	201.997	1038.89	1177.52	1104.83	1078.27	1038.79
	391.307	291.027	670.094	529.251	351.772	794.299	594.656
	391.307	415.107	2604.22	2239.65	1361.89	3278.87	2413.02
	391.295	73.0321	7581.36	7898.42	7900.23	8064.98	7924.49
	391.273	370.171	1007.18	788.079	289.824	1249.79	1125.94
IS	391.255	121.046	86688.7	86131.8	80118.5	88637.9	85274
	391.236	122.049	4472.3	4777.01	3975.6	5156.93	4749.5
	391.187	408.095	643.981	764.126	595.237	1020.11	664.023
	391.178	330.129	3180.93	2542.53	1772.98	4030.42	3222.71
	391.139	371.165	2538.94	1358.48	60.7341	1753.23	1330.66
	391.131	219.011	2878.82	2442.09	3493.12	2582.13	3484.36
	391.064	331.132	643.579	633.83	418.911	753.802	532.354
	391.05	99.0101	5956.31	5701.8	5423.44	6352.35	5771.05
	391.003	210.088	498.611	580.33	335.353	854.164	516.922
	390.919	102.029	2003.85	2204.58	2034.43	2447.59	2336.7
	390.829	225.028	1259.7	1339.25	1238.01	1358.17	1313.98
	390.818	120.666	899.256	938.327	757.516	1046.35	1071.23
	390.812	517.226	4638.1	2194.93	3285.32	3115.01	2136.18
	390.798	143.027	1752.06	1963.23	1683.4	1589.1	1711.23
	390.783	77.0572	10014.3	10010.1	9156.6	10059.4	10406.4
	390.783	123.05	998.859	1020.62	1111.56	1084.5	1286.62
	390.735	206.021	1923.18	1984.9	2245.26	1680.15	2099.83
	390.732	205.004	887.567	926.625	894.005	903.235	908.858
	390.668	295.066	677.082	686.891	551.51	865.527	709.604
	390.408	362.155	1069.77	1487.55	425.845	2387.01	1527.47
	390.382	401.167	3569.56	1659.37	1082.62	1700.56	1838.46
	390.122	194.039	1180.66	1005.93	722.981	965.703	1225.74
	390.077	188.056	3984.9	3132.43	1978.72	4129.98	3568.73
	390.06	278.012	6647.09	5397.87	4524.92	6035.08	6648.01
	389.87	349.105	1776.5	1741.7	1105.06	2658.86	1702.85
	388.804	244.054	1995.77	1571.94	1456.96	1537.79	1770.97
	387.724	337.078	1429.47	1136.64	866.07	1328.73	848.088
	387.645	200.056	2080.26	2280.05	1794.28	2159.27	2094.61
	387.227	187.108	2795.8	1937.4	1321.47	1942.14	1992.73
	386.839	128.036	20915.6	17384.7	16281.1	20745.2	22147.4
	386.618	202.035	1498.25	1191.69	1234.09	1758.28	1529.08
	386.468	292.103	1579.72	1826.47	897.688	5355.55	2638.56
	386.137	232.082	210.346	393.734	870.703	111.254	416.528
	385.927	272.086	5100	3044.95	2444.14	3608.77	3677.92
	385.827	158.057	1782.61	1684.15	1413.96	1719.55	1584.07
	385.752	302.099	1553.79	1340.53	1223.82	1544.87	1437.21
	385.505	214.035	384.129	343.777	988.443	311.937	528.367
	385.439	168.078	5824.28	4738.22	4364.34	4446.87	6070.33
	385.425	228.064	1227.02	1219.27	971.969	1352.7	1648.57
	385.258	170.047	1564.88	1245.12	1972.47	1389.88	1586.15
	385.247	271.065	1606.02	1040.06	1180.37	1267.87	1350.29
	384.954	210.052	1727.76	1483.69	1178.47	1509.65	1551.29
	384.77	226.047	1478.19	1286.24	1355.77	1600.16	1298.85
	384.759	181.072	583.598	373.515	147.525	988.583	316.758
	384.72	316.115	13084.9	10453.4	8433.88	12712.6	11310.3
	384.72	485.173	705.146	851.041	704.795	1245.64	896.649
	384.714	242.079	11065.9	8918.16	7209.43	10311.3	10056.2
	384.708	189.013	2471.37	1293.36	824.156	1317.65	1457.71
	384.708	237.973	862.897	727.414	698.171	896.539	823.905
	384.676	317.119	1726.91	1434.92	1308.99	1654.86	1595.96
	384.666	318.094	2343.25	1759.49	1550.03	2205.34	1869.33
	384.645	152.996	1325.41	1095.67	1114.1	1356.63	1324.22
	384.645	243.033	2965.6	3093.84	2437.76	3419.56	2903.25
	384.588	319.09	2425.55	2026.9	1715.7	2493.67	2485.55
	384.524	402.163	2931.35	2934.44	2522.37	3363.08	2812.09
	383.937	390.162	1420.62	1703.74	691.57	1381.89	1074.23
	383.873	165.04	4604.32	5119.73	4109.39	6791.07	4302.02
	383.817	201.099	3532.51	3639.41	1244.58	6706.88	4850.23
	383.817	356.154	844.128	682.901	620.509	756.622	630.233
	383.808	349.16	787.24	563.68	246.684	548.509	838.93
	383.548	286.076	4732.43	5146.99	3627.85	7892.56	5993.31
	383.461	158.094	1746.76	1818.04	1643.51	1985.88	2025.03
	383.46	491.21	4022.74	4023.47	2181.75	4247.93	3737.57
	383.38	216.023	20022.7	18723.8	15053.6	17020.8	19200.9
	383.375	188.104	4246.05	2775.51	2235.32	2423.96	3014.18
	383.297	273.08	3176.94	2198.13	1767.24	2216.86	2125.62
	383.158	104.037	2699.6	2039.55	1682.32	1803.62	1482.33
	382.895	305.068	2813.64	2677.65	1861.82	4217.38	2533.96
	382.828	131.047	6724.22	5285.69	3827.28	4218.29	6205.31
	382.658	236.113	4592.08	3408.94	1586.32	4271.32	3164.8
	382.648	376.084	930.552	737.642	550.513	981.652	820.083
	382.559	334.125	1403.11	925.92	752.519	1269.94	900.099
	382.324	278.088	1136.95	947.322	249.315	1373.03	837.089
	382.291	519.204	12456.5	13672.5	9125.14	21999.8	15424.5
	382.26	245.038	8840.29	6221.75	2743.49	9089.72	6704.36
	382.156	160.061	18788.9	13907.8	6281.46	18054	14050.2
	382.135	448.154	5759.96	3934.99	1691.78	5930.63	4458.5
	382.11	365.08	29837.1	24791.2	10753	31170.4	23430.3
	382.096	434.139	2602.98	2244.88	1162.73	2419.6	1854.59
	382.024	281.106	9295.07	7372.21	3231.97	9533.39	7160.79
	382.01	280.103	70779.4	54253.8	22074.7	70016.7	54009.2
	381.885	282.108	2022.5	1500.92	875.092	1638.67	1668.3
	381.849	366.084	3770.59	2633.92	1156.76	3130.56	2708.97
	381.822	507.197	795.279	593.018	448.228	935.555	663.582
	381.813	343.111	2202.3	1750.09	907.56	1679.04	1284.79
	381.788	362.105	4224.27	3095.89	1736.3	3500.42	3235.54
	381.788	583.195	3011.72	2240.04	507.963	2580.32	1473.07
	381.728	449.157	3422.73	2686.68	1765.09	3159.02	2768.89
	381.565	463.153	2449.25	1841.88	799.904	2024.66	1162.52
	381.551	487.177	1675.07	2296.3	1034.44	1863.37	1665.58
	381.253	447.146	888.169	759.446	643.489	1455.86	758.452
	381.236	553.184	5837.95	3841.66	998.019	6642.21	3353.18
	381.218	464.157	1382.72	1204.74	1148.42	1725.52	1346.43
	381.098	433.143	2728.28	1973.98	835.64	3151.4	1881.52
	380.967	554.188	1778.12	1251.58	538.817	1872.53	1101.38
	380.869	592.21	626.395	613.893	278.104	763.854	624.493
	380.716	474.18	1027.92	892.577	434.013	1988.91	923.53
	380.708	531.204	1129.71	975.793	620.367	1174.74	940.199
	380.615	420.122	2768.81	2677.42	1217.13	2760.34	2480.66
	380.538	520.207	3724.48	3430.74	1767.03	4016.99	3396.77
	380.359	291.155	794.822	680.807	169.832	935.377	635.497
	380.245	302.084	2180.18	2132.32	884.179	2236.44	1799.2
	379.724	313.087	9504.34	12298.8	7984.14	13306	12705.7
	379.697	398.121	27905.1	30471.8	24437.7	31812.4	29879
	379.62	503.199	1350.41	1119.02	581.723	1360.73	932.176
	379.478	288.072	2479.09	2592.82	1971.77	3153.9	2770.46
	379.396	404.077	4545.7	3926.93	2946.88	4858.49	4030.85
	379.349	330.05	1647.86	1399.28	869.903	1867.54	1376.41
	379.289	252.097	2463.16	2424.82	951.389	3106.49	2189.46
	379.274	215.028	11546.4	11244.1	4359	15336.1	11362.7
	379.25	335.069	43120.4	38062.4	14996.3	54924	39151.3
	379.248	590.241	3587	2645.49	1333.17	3814.88	2685.38
	379.243	250.093	97227.9	89391.7	31977.9	128761	89252.3
	379.214	206.103	18119.7	16286.6	5568.61	23012.6	16089.6
	379.173	251.096	11425.8	10075.7	3857.05	14511.3	10209.4
	379.148	523.174	13427.8	10379.6	1430.96	19861.7	8979.42
	379.127	496.159	9448.19	10115.8	8470.04	9647.52	9109.89
	379.109	207.106	2116.09	1940.39	1338.56	2356.2	2039.86
	379.095	430.064	534.264	1579.1	540.943	2614.09	1261.08
	379.056	110.062	727.28	620.304	230.019	964.118	703.576
	379.046	348.061	1536.98	1125.92	852.124	1382.6	1116.45
	379.032	332.094	8714.08	8303.91	3177.7	10880	8161.89
	379.023	501.193	5970.25	5096.21	1162.88	8474.37	4256.13
	378.997	346.075	1689.82	1550.39	1282.02	1874.06	1249.57
	378.895	613.231	879.862	720.77	414.039	1133.45	854.204
	378.892	272.074	2384.95	2537.72	1126.05	3054.92	2522.53
	378.831	354.079	2061.93	1941.59	1738.32	1809.31	1791.31
	378.796	298.101	3968.19	3389.59	1147.46	5580.97	3618.74
	378.793	403.132	5395.93	4309.68	720.465	8488.54	3658.52
	378.793	419.146	3230.51	2294.17	1322.72	4022.49	3124.99
	378.793	502.195	1801.66	1456.19	691.866	2231.17	1337.28
	378.793	684.267	640.83	519.655	207.82	757.03	583.809
	378.767	414.099	1977.02	1445.11	777.011	2007.82	1382.04
	378.767	524.177	3248.99	2356.67	725.873	4892.04	2202.12
	378.766	657.265	544.859	629.955	259.82	909.532	627.742
	378.729	333.098	1032.19	1127.23	625.472	1545.59	1244.54
	378.713	409.053	878.356	804.149	677.558	1061.14	985.486
	378.612	356.037	443.495	475.382	221.161	606.138	577.689
	378.567	586.229	1179.56	1030.61	680.127	1401.91	1143.5
	378.539	212.054	1269.83	1127.63	765.311	1577.58	1075.47
	378.527	445.153	2056.8	1960.14	1300.56	2891.65	1693.65
	378.491	283.09	2386.3	1924.63	412.101	3410.92	1602.2
	378.491	404.13	4248.55	3321.81	3464.28	4068.18	4052.21
	378.475	525.18	1223.27	1139.11	587.072	1572.15	927.288
	378.382	605.176	727.673	642.932	314.687	959.411	574.442
	378.147	610.178	672.648	556.534	204.954	756.835	577.124
	377.94	187.061	1753.79	1596.56	1628.1	1658.92	1614
	377.94	422.071	1499.46	1238.82	829.185	1291.64	1194.1
	377.825	259.118	1743.59	831.317	1068.41	1560.07	1106.57
	377.824	188.092	2077.05	1776.11	1406.08	2624.31	1672.01
	377.616	505.146	574.913	523.286	367.088	628.158	596.809
	377.589	226.119	2255.4	2362.12	2023.5	3448.47	3034.77
	377.501	345.068	1038.01	722.219	917.252	1098.83	1324.01
	377.433	162.049	1358.57	1127.05	1522	1956.82	1500.11
	377.29	336.097	8363.4	7519.73	4777.66	8083.33	7421.18
	377.263	338.098	3353.12	3622.42	2022.24	3188.36	2803.64
	377.195	344.084	1507.91	1449.85	955.276	1498.98	1058.82
	376.812	337.094	17502.4	19965.1	14607.3	22913.9	25253.6
	376.535	385.156	852.512	958.203	285.226	784.966	1006.84
	376.528	203.021	4516.89	4051.49	3992.3	4822.99	4663.89
	376.261	481.196	2878.02	2851.35	1892.11	3129.91	3104.12
	376.22	303.05	2382.17	2168.75	1441.3	2554.32	2353.52
	376.138	331.048	2280.74	2282.91	2377.03	2541.62	2687.79
	375.958	319.026	2289.74	2227.97	2237.07	2160.3	1886.39
	375.816	508.195	1637	1310.07	1323.32	1777.92	1841.85
	375.813	552.233	1128.49	982.057	718.48	1283.08	1138.08
	375.803	225.018	6282.45	5188.53	4974.65	5815.32	6330.31
	375.772	413.052	2035.58	2004.69	1874.11	2060.03	1866.19
	375.689	227.064	13479.6	13096.6	10130.9	15098.3	14049
	375.555	145.062	165935	156183	124120	182533	184551
	375.519	231.042	8772.11	8137.69	6959.19	8410.21	10074
	375.489	477.118	1035.82	1109.11	775.777	1102.85	1206.21
	375.483	395.115	1709.56	1599.71	1452.84	2040.29	2020.13
	375.481	314.115	3264.4	2649.39	2110.43	3205.11	3823.08
	375.474	241.044	1935.11	1803.18	1668.74	2168.49	2045.05
	375.474	482.197	720.508	569.076	447.402	710.011	760.143
	375.467	167.044	19204	16611	13656.3	19111.3	20119.2
	375.467	214.065	2054.21	1632.99	1602.41	2000.47	1630.81
	375.467	661.041	833.07	918.354	1042.26	816.206	1058.03
	375.459	230.039	106909	116376	100985	119829	135521
	375.42	495.055	1058.87	1129	862.153	908.103	1198.05
	375.38	289.039	874.506	735.503	896.643	919.179	1022.55
	375.38	743.047	748.133	740.744	709.81	622.13	728.221
	375.375	232.043	2109.21	1841.03	1780.96	2237.59	2423.39
	375.276	391.069	1333.82	1399.44	1157.81	1720.27	1675.67
	375.241	559.121	505.613	414.47	321.424	624.728	551.658
	375.175	437.014	961.966	993.443	864.406	809.746	1074.05
	375.128	579.234	574.94	624.335	461.068	591.681	565.682
	375.11	128.036	11367.6	7115.44	6828.38	8466.37	8043.81
	375.092	315.117	1015.18	877.733	692.093	1193.35	843.996
	375.029	229.313	644.13	557.803	568.113	665.829	780.743
	375.029	355.011	641.439	619.498	601.755	528.511	700.577
	374.978	168.047	707.714	685.421	540.738	848.169	1067.43
	374.969	579.036	778.509	834.212	828.067	809.304	1007.48
	374.909	683.023	715.695	778.06	823.24	629.361	689.266
	374.83	184.036	806.136	941.255	959.486	943.955	912.524
	374.819	417.097	571.14	528.268	475.553	662.832	589.588
	374.817	519.016	696.531	578.349	671.579	591.489	705.267
	374.619	273.007	738.378	609.628	563.351	636.389	674.423
	374.603	212.029	635.395	358.671	492.586	640.969	770.582
	374.178	601.02	745.479	693.269	700.35	683.451	827.408
	374.177	251.005	662.234	582.396	383.795	665.179	688.486
	373.629	395.005	380.986	351.101	382.01	414.248	568.608
	373.517	159.066	1536.41	1566.75	1510.09	1249.79	1514.59
	373.089	108.095	2784.7	2616.52	2899.69	2525.14	2799.23
	372.917	190.097	881.379	746.301	802.608	672.143	894.606
	372.914	445.131	1141.42	1211.85	895.551	1839.19	1285.13
	372.83	257.049	12678	14890.1	12008.6	20541.4	16549.3
	372.157	356.094	1021.08	1205.61	1183.72	1218.4	1207.19
	372.081	194.054	1689.95	1786.61	1866.89	2516.35	2114.78
	372.056	367.132	1837.25	660.833	396.441	1013.04	688.722
	372.046	276.028	934.476	898.425	578.897	1105.26	687.395
	371.983	172.072	20476.2	23813.3	20165.1	32998.6	25410.2
	371.543	195.051	11223.3	13511.4	11578.6	13773.2	12813.5
	371.503	254.075	1574.32	1706.68	1457.74	2612.78	2013.07
	371.06	125.044	3106.07	2106.18	2618.75	2613.56	2081.15
	370.982	228.087	1728.01	2492.16	3978.41	2953.09	2496.65
	369.06	401.128	824.703	932.098	1708.49	1101.32	1124.26
	368.938	404.102	2280.79	2219.19	5504.51	3475.55	3303.95
	368.929	215.115	499.596	394.53	815.988	152.556	340.461
	368.636	217.119	459.205	432.53	366.666	666.623	594.995
	368.551	341.107	1620.69	1887.81	4634.22	2611.1	2784.1
	367.92	389.153	665.451	674.836	580.565	1308.15	703.994
	367.886	74.0277	2660.94	2091.41	2144.25	2814.71	1457.39
	366.845	146.966	102718	105162	97914.6	93496.5	113439
	366.598	416.088	1634.43	1620.94	1386.42	1720.35	1622.97
	366.386	370.888	1153.42	1369.4	1406.25	1395.56	1382.12
	365.731	418.104	3500.12	3131.58	3512.09	2936.05	3475.96
	364.863	186.013	5914.99	6159.62	3624.29	6816.2	7337.19
	364.457	441.715	1845.18	1364.5	1649.77	1173.98	1951.49
	364.378	165.005	12124.4	8710.89	15591.9	8318.42	10186.2
	364.3	312.003	1392.44	881.057	1463.83	479.62	972.65
	364.026	230.078	1432.54	1150.84	1399.12	1001.47	1386.35
	363.995	290.02	1408.05	730.942	1916.82	316.902	1087.4
	363.756	363.14	2050.23	2178.77	1597.69	1890.49	2339.9
	363.707	208.985	1711.77	1599.79	2044.82	1120.38	2034.64
	363.707	497.16	2531.63	2036.41	2431.59	2517.82	2474.45
	363.531	394.003	866.661	847.635	1046.6	495.895	710.537
	363.508	709.27	1857.61	1688.39	1784.15	1697.89	1611.1
	363.385	493.16	4236.57	4229.26	4732.53	5960.53	3870.9
	363.267	168.014	4033.87	2581.9	2775.1	1779.6	2519.24
	363.253	548.034	639.147	400.549	529.428	406.601	662.226
	363.2	310.037	3166.13	2942.19	3694.85	2775.6	3206.28
	363.197	201.979	2284.14	2119.2	2207.15	1783.79	2388.71
	363.197	567.197	5428.34	5165	7178.02	7051.76	5684.45
	363.197	660.02	360.463	422.772	393.546	368.749	526.452
	363.194	284.044	4807.52	3590.98	3443.63	1590.97	3529.3
	363.194	399.125	3442.62	3473.71	3369.86	3381.29	3755.61
	363.177	470.162	3115.03	2810.99	3610.09	3011.13	3279.04
	363.148	392.001	856.699	766.509	813.144	616.519	870.336
	363.147	469.16	8911.83	9453	13963.6	11265.8	9191.61
	363.143	313.013	2392.5	1752.67	1799.65	877.322	2052.43
	363.139	519.205	4855.11	4615.62	4164	3892.19	4378.04
	363.138	385.036	2501.36	1679.23	1175.14	700.499	1659.05
	363.137	167.021	4401.64	3223.52	3551.3	2497.31	3253.64
	363.123	473.051	2737.56	2127.73	2274.37	1090.98	2309.92
	363.113	494.029	1137.75	1092.15	844.244	630.031	1061.69
	363.101	250.995	11010.2	7766.59	7488.27	4999.18	8033.87
	363.101	285.153	1976.29	1852.62	2219.11	1484.78	2580.81
	363.101	355.023	16834.1	10339.7	8033.34	3678.26	9412.85
	363.101	476.068	2650.01	2136.9	1993.68	1188.45	2445.32
	363.101	573.127	1588.63	1542.97	1236.44	687.704	1464.69
	363.1	384.031	1566.31	1295.38	1346.81	876.783	1310.65
	363.089	214.986	1135.18	1002.25	727.165	947.561	1048.44
	363.079	496.16	5837.37	5462.61	7435.24	6037.04	5446.88
	363.073	466.031	1029.48	825.709	832.152	665.403	1014.31
	363.073	611.236	2716.57	3300.31	3487.99	3132.23	3544.01
	363.067	382.041	3583.73	2704.4	2468.3	1839.25	2876.58
	363.053	540.197	4969.06	5267.66	5376.39	5538.42	4657.46
	363.045	373.036	5208.36	4420.3	4233.77	2995.22	4456.94
	363.042	369.065	2754.92	2667.77	2896.12	1714.87	3052.75
	363.041	152.003	6011.37	4800.31	5052.52	3322.89	4789.59
	363.031	344.018	3062.15	2361.3	1962.71	1202.81	2029.54
	362.988	287.062	42176.2	31819.8	28857.6	17364	29463
	362.988	356.027	1973.96	1741.64	1225.69	598.155	1460.87
	362.985	611.085	946.048	677.16	702.221	244.761	804.694
	362.979	286.059	439139	322728	332058	194564	330541
	362.979	288.056	23608	17464.8	18060.2	10430.6	16299.8
	362.979	372.04	8859.02	7175.95	7792.29	4567.1	7530.65
	362.958	166.018	73332.3	53901.9	57206.8	32744.5	55573.1
	362.958	308.041	22024.1	17791.2	18577.6	10986.6	18706.1
	362.95	590.24	1848.32	1411.32	1143.11	1211.54	1343.12
	362.946	352.005	1176.77	823.226	989.365	624.435	1028.51
	362.946	371.036	76003.8	61096.4	67342.3	41188.6	66679
	362.946	595.108	47800.4	31861	26925.9	12116.1	29564
	362.946	597.108	6649.42	4570.66	4113.6	2120.79	4446.68
	362.946	617.092	1803.9	1109.4	1418.72	535.248	1356.83
	362.946	677.113	1405.13	1429.12	1121.33	503.827	1164.03
	362.945	309.045	3153.06	3122.96	2674.64	1767.29	3009.8
	362.945	412.026	1839.49	1391.65	1314.01	1080.84	1319.03
	362.929	368.061	33847.2	27233	30059.3	16329.2	28609.7
	362.929	596.112	9561.16	7672.46	6592.47	2893.18	6999.01
	362.923	200	1018.21	926.721	1215.38	748.194	1206.74
	362.912	390.044	4797.26	3909.07	4330.82	2553.63	4071.47
	362.912	425.122	7716.72	7058.99	8075.47	7293.42	7685.09
	362.912	475.066	17522.5	12647	9250.08	4788.58	10950
	362.908	353.009	2419.8	1495.64	1464.25	616.919	1848.28
	362.908	505.078	1461.38	1074.66	957.227	516.881	1082.93
	362.869	246.063	3566.86	3809.19	4353.5	5451.5	3275.73
	362.869	477.063	2224.19	1910.09	1525.41	798.03	1832.81
	362.869	759.118	760.864	623.554	475.313	258.313	533.133
	362.868	482.142	1329.7	1197.18	1013.28	916.889	1240.59
	362.839	532.071	2002.18	1801.01	2051.17	1091.06	1830.99
	362.831	398.122	13018.7	12209.5	14376.5	13024	13049.3
	362.825	699.096	893.542	629.271	777.004	259.87	813.926
	362.814	568.199	1615.78	1549.11	1577.69	1509.16	1660.95
	362.743	289.062	2872.8	2072.93	2241.06	1345.38	2162.53
	362.732	370.061	2242.22	1854.79	1767.06	1310.35	1942.12
	362.73	442.148	3173.69	2871.74	3325.7	2873.7	2862.9
	362.72	484.095	1073.97	986.46	1484.2	1156.14	1211.62
	362.706	164.002	4975.12	3816.67	4789.41	2972.07	4792.11
	362.693	614.073	844.915	955.701	1188.11	546.828	991.328
	362.635	410.084	1853.13	1384.8	1000.79	978.913	1286.76
	362.566	121.031	4697.01	5228.64	4396.46	4694.7	4357.95
	362.528	450.065	5163.2	4785.82	4363.81	3019.51	4391.09
	362.449	188	2759.73	2588.58	2693.78	1874.26	2517.93
	362.384	554.051	2037.22	1924.15	1950.57	1309.96	1970.11
	362.32	638.236	2901.03	2340.45	2958.8	2781.94	2456.06
	362.315	472.048	4121.65	3488.15	3874.78	2017.47	3286.45
	362.31	260.024	436.736	444.518	701.03	1011.86	790.571
	361.966	165.019	8587.05	8265.18	10005.4	7618.02	8862.38
	361.853	336.097	3627.39	2683.53	2682.34	2648	2190.64
	361.819	433.063	5661.18	4420.77	7515.8	3772.75	5579.91
	361.675	351.11	2039.45	1708.01	1804.42	2051.84	2309.23
	361.271	434.072	1529.97	1468.5	1829.99	1477.27	1856.11
	360.762	258.07	5127.25	4746.72	3299.04	4460.09	5278.74
	360.347	212.029	662.122	670.464	803.635	553.988	712.667
	360.314	255.095	1974.4	1738.05	1555.26	1678.49	1988.65
	360.018	174.095	1210.16	981.354	563.245	799.665	1026.32
	359.921	209.053	1968.94	1739.1	1591.32	1613.99	1346.41
	359.91	428.931	1555.86	2009.5	2071.93	2145.33	1696.32
	359.661	122.968	4321.92	4613.47	4622.92	5075.12	3154.8
	359.048	334.896	4004.37	5074.15	4208.44	5295.87	4697.56
	359.026	228.931	6095.02	8850.02	8284.96	8102.46	8580.8
	359.021	449.062	1255.47	1780.48	1909.03	1368.31	1660.26
	358.466	294.903	5210.58	4620.08	4908.62	5859.5	5053.68
	358.438	256.995	5887.14	4841.39	4254.88	4288.84	3734.77
	358.219	280.956	1485.08	1437.2	1416.99	1729.5	1524.6
	358.217	188.939	13414.2	15346.4	17411.8	20193.2	20635.9
	358.059	840.762	1188.96	1180.59	1174.78	1154.84	1212.29
	357.951	440.86	2298.74	2684.72	2160.15	2734.81	2016.35
	357.904	400.867	4560.66	6500.35	6486.15	6480.37	5382.83
	357.828	1046.78	1128.69	897.831	1183.97	1039.89	1033.72
	357.797	362.96	2335.22	1790.06	2288.02	2265.61	2519.02
	357.653	203.028	7499.84	6123.78	3118.11	5618.53	7111.81
	357.621	416.898	5282.94	6436.92	5050.36	5183.04	4697.06
	357.518	376.905	8628.05	8834.15	9352.63	8120.13	8617.19
	357.518	930.695	651.305	828.168	885.785	765.728	812.247
	357.504	118.052	4112.49	2619.47	2243.56	3023.96	3014.97
	357.488	506.831	1699.61	1798.16	1827.77	1715.58	1890.95
	357.44	546.825	1577.38	1417.4	1449.21	1456.55	1397.35
	357.408	652.791	907.953	995.894	1134.96	820.308	964.596
	357.277	310.934	7890.65	7758.54	7309.45	7957.15	7853.48
	357.242	988.733	778.336	1162.57	904.166	1014.65	877.819
	357.209	694.8	1537.26	1779.18	1803.85	1701.22	1652.48
	357.182	758.751	515.135	630.041	654.094	663.966	676.047
	357.171	824.727	1432.98	1427.02	1490.93	1422.92	1466.41
	357.159	322.967	3224.06	3593.24	2998.31	3367.88	4200.02
	357.14	522.864	2799.92	2829.85	2860.26	2993.79	2365.98
	357.088	718.762	1137.57	1221.32	1554.42	1424.51	1119.45
	356.921	482.87	4506.02	4605.18	3877.78	4424.77	3854.55
	356.895	734.793	1292.76	1541.06	1572.87	1226.09	1185.62
	356.848	628.829	1967.3	2265.93	1899.79	1799.81	1923.51
	356.837	792.835	1227.11	1357.9	1305.19	1251.47	1247.22
	356.75	612.797	2005.89	2783.4	2379.63	2741.74	2395.34
	356.654	200.055	2220.62	2005.71	1142.42	1445.55	2037.83
	356.539	800.766	1020.76	940.361	926.705	918.892	1067.13
	356.39	710.832	1127.12	1369.92	1739.17	1518.36	1359.43
	356.329	458.909	8144.84	6519.89	6398.49	7298.21	6567.73
	356.245	604.867	2347.92	2721.25	2720.73	2938.4	2670.8
	356.211	776.805	2080.56	1894.53	1745.36	1838.01	1674.08
	356.108	270.942	15425.8	13907.1	12643.9	13984.1	12220.7
	355.913	940.809	1300.62	1895.7	1324.95	1754.69	1460.4
	355.909	498.902	4604.47	4880.93	4382.45	4051.26	4413.75
	355.898	670.839	2336.8	2679.68	2685.37	2853.17	2235.39
	355.86	592.937	848.666	1042.32	993.501	935.507	965.033
	355.809	526.965	2023.63	2251.96	2723.36	2613.98	2748.88
	355.795	392.937	11028	11040.1	10557.8	11837.3	9296.34
	355.771	564.873	2993.78	4201.71	3471.88	3378.88	2622.63
	355.736	444.963	2503.66	2850.55	2657.37	2908.29	2776.86
	355.71	404.969	3588.88	3873.65	4190.76	4053.05	4378.02
	355.615	204.97	23986.2	23901.5	24856.7	22113.8	21836.9
	355.476	998.85	1375.98	1400.31	1663.58	1575.7	1550.49
	355.466	858.807	1076.95	1020.89	934.909	1093.17	966.548
	355.346	154.947	12223.8	12130.1	13156	10440.3	12623.3
	355.334	756.942	754.775	810.878	737.717	1064.72	736.688
	355.291	435.952	1359.65	1378.95	1640.27	1246.1	1646.9
	355.241	674.941	819.518	1012.09	677.32	746.356	861.992
	355.235	686.871	2050	2696.99	2485.29	2865.42	2995.39
	355.159	834.847	2100.61	1924.58	2081.69	2257.31	1977.73
	355.058	352.945	15713	16679.5	15567.1	18094	16194.1
	355.058	752.842	1831.66	2081.23	2105.2	2082.91	2195.13
	355.019	290.096	2507.2	2398.64	2210.16	2450.69	2351.19
	354.875	834.839	2059.59	2034.68	2193.8	2559.09	1947.98
	354.87	276.108	2615.95	1835.05	1032.4	2355.69	1899.89
	354.636	474.94	7834.87	8342.97	8562.23	7890.63	7577.23
	354.569	182.031	6647.17	5517.84	6187.99	5379.19	5754.71
	354.555	157.972	2592.42	2910.32	2032.07	2621.61	2513.75
	354.545	233.924	1309.81	1202.32	1286.28	1196.13	1329.13
	354.401	580.904	3363.71	3485.44	3309.85	3392.32	3507.97
	354.363	358.111	1860.07	1583.86	1288.02	1870.05	1599.08
	354.248	369.979	2248.28	1926.29	2345.1	2476.22	2431.38
	354.117	646.878	2860.49	3607.88	3170	2884.63	3361.96
	354.1	540.912	5392.03	6020.37	5623.96	5119.09	6055.79
	354.091	728.882	3405.35	3519.1	3096.55	2878.12	3204.32
	354.043	195.051	9709.89	9267.07	8403.68	8253.69	9699.5
	354.032	173.958	3518.8	3428.04	3317.58	3297.09	2852.23
	354.011	232.924	7576.96	7036.15	7656.33	6270.19	7129.94
	353.969	176.984	5383.75	6662.56	6599.31	7963.78	8930.01
	353.949	255.064	2477.32	3148.97	2385.84	2861.44	2552.48
	353.926	136.938	2729.72	3091.93	3506.12	2597.77	3328.63
	353.818	850.874	1261.41	1668.01	1624.02	1634.44	1566.23
	353.787	85.0064	14353	16048	17335.3	16209.3	14679.5
	353.694	286.973	16503.6	18360.6	16311.3	17912.3	16385.5
	353.682	213.016	2345.7	1196.19	1205.62	1118.59	1283.57
	353.669	154.037	12261.7	12735.3	11931.3	11353.3	10859.3
	353.637	338.998	7869.31	7375.14	7181.93	7659.26	7008.93
	353.536	164.978	11995.2	10974.1	10860.6	12648.7	11731
	353.501	517.956	1383.87	1550.21	1599.34	1388.89	1507.69
	353.398	163.025	2929.63	2708.77	2671.45	2463.29	2838.38
	353.391	452.998	2014.1	1654.21	1889.41	1471.39	1463.29
	353.391	768.876	1629.98	1768.75	1791.59	1863.51	1980.7
	353.39	662.909	2499.16	2860.19	2882.71	3189.32	2858.11
	353.389	146.083	6242.7	4143.1	4811.41	3210.73	5158.24
	353.358	183.027	4070.12	3139.32	3634.93	2446.47	2457.08
	353.356	434.947	18810.5	17524.3	18644	19399.3	15547.5
	353.295	451.982	2174.36	3074.05	2596.51	2343.02	2903.91
	353.285	622.916	4995.33	5261.36	4730.41	4991.71	4373.32
	353.188	196.994	5876.83	5711.94	5582.87	6228.45	5972.84
	353.143	534.999	2148.44	1919.08	1911.08	1392.2	1860.83
	352.979	511.04	2606.76	2227.49	2153.15	1773.15	2144.69
	352.92	347.031	3790.22	2611.67	2545.26	2197.81	2914.37
	352.89	744.914	2938.31	3154.84	3145.38	2987.44	2360.03
	352.777	556.944	6409.19	6670.49	7003.88	8399.84	7296.78
	352.768	810.884	2319.44	2354.13	2537.69	2348.89	1894.59
	352.735	224.165	22034.6	20617.8	21463.2	18960.4	20639.5
	352.709	429.035	4237.77	3232.2	3032.91	2235.85	3373.55
	352.68	225.168	2999.14	3559.81	3303.91	3375.86	3518.02
	352.646	617.002	2679.1	2409.14	2627.61	1618.81	2641.55
	352.644	421.001	7995.65	8542.52	7474.66	7654.1	8744.16
	352.33	892.887	2477.3	2514.11	2424.45	2268.75	2099.98
	352.276	593.041	1156.5	1175.68	901.157	814.99	1221.01
	352.191	826.918	2762.04	2718.44	2565.85	2725.49	2771.06
	352.148	503.004	3224.04	2853.8	3673.32	3802.51	3447.22
	352.129	704.92	5018.43	4859.88	3932.78	4688.22	4480.56
	352.084	516.951	13743.2	15757.8	13741	13413.6	15521
	351.958	245.042	5077.68	1755.68	1285.07	1432.72	2713.19
	351.947	974.89	1719.55	2421.27	1870.32	1842.04	1733.07
	351.917	786.925	5196.58	4738.07	4500.7	5058.43	4946.86
	351.901	368.975	33062.2	34105.6	35862.4	33134.5	30857.4
	351.749	699.006	5651.86	4731.84	5931.65	5381.62	5128.07
	351.707	246.98	60848.2	63544.5	61972.2	62245.4	57990
	351.536	557.959	2202.93	2492.08	2223.78	2494.06	1835.95
	351.536	908.921	2704.99	2647.03	2460.07	2457.9	2125.07
	351.498	119.018	9492.55	8884.18	7292.7	7182.32	8173.89
	351.439	533.985	4038.91	3901.76	4448.91	3331.74	3470.17
	351.398	638.948	9462.05	8423.36	8371.43	8955.79	7768.16
	351.384	99.0078	33232.9	41502.3	35165.3	37921.9	28653
	351.357	486.973	9374.17	8488.03	10818.9	10464.1	10767.8
	351.344	299.005	29548.5	27323.4	32496.4	35311.9	35054.4
	351.344	456.045	2939.54	2429.91	1982.1	2660.54	2702.53
	351.3	868.928	4108.96	5090.91	5371.66	4877.34	4935.64
	351.171	720.952	6577.37	7235.95	6512.89	7282.39	7425
	351.09	374.041	2937.37	2953.25	2122.61	2632.25	2670.29
	350.944	639.957	2844.42	2413.06	2183.73	2655.89	3214.1
	350.892	568.976	8666.99	10459.2	9993.31	8396.51	9110.52
	350.836	215.039	7515.38	7618.79	9465.52	7715.3	7908.1
	350.754	198.05	3446.66	3376.38	3700.89	3452.63	4279.8
	350.731	802.949	6375.73	7126.88	6913.01	6902.81	6477.52
	350.677	522.017	3693.12	2556.75	1437.06	3266.71	3267.29
	350.673	600.967	2124.56	2452.74	2159.86	2323.99	2261.71
	350.67	450.978	34983.4	34443.9	35802.3	37620.4	33522.5
	350.651	88.0427	12423.9	12431.8	12081.7	11393.4	11752.9
	350.622	440.012	3629.85	3421.78	2210.23	3137.55	3696.04
	350.531	598.955	21356.2	18400.8	18862.7	17736.5	20206.2
	350.5	950.931	6046.29	5093.55	5985.52	5041.04	4765.9
	350.451	181.009	106249	108396	97685.4	108992	108727
	350.235	815.942	1559.26	1849.59	1799.61	1924.85	1585.27
	350.163	802.956	5936.01	7415.8	7087.14	6586.32	7678.78
	350.106	152.044	5867.81	5575.18	6330.48	4490.42	5773.97
	350.103	532.982	38005.7	33991.9	34782.8	38680	34047.7
	350.06	846.968	2683.4	2233.63	2390.87	3164.23	3352.45
	350.05	606.97	1732.23	1581.49	1820.04	2061.91	2199.04
	350.049	650.979	7785.67	7092.06	6219.38	9272	10106.6
	350.047	1032.93	3119.91	5342.63	4160.71	4646.88	3411.43
	350.041	444.059	2520.48	2787.73	3274.65	2127.14	3217.34
	349.987	681.961	4731.9	5302.47	4847.95	4264.47	4762.96
	349.917	234.047	5337.8	5955.04	8553.57	4607.51	6156.58
	349.877	241.091	8493.31	8132.47	6662.42	7569.86	8403.43
	349.874	750.03	1752.11	1911.37	2183.61	1355.26	1548
	349.831	283.112	16941.9	19801	25817.9	14586.5	15349.9
	349.74	688.972	2318.02	1794.99	2247.7	2104.35	2307.27
	349.705	482.034	4516.21	3945.52	5174.31	3427.05	4351.69
	349.509	856.949	2868.51	3025.93	3470.62	3326.78	2647.08
	349.474	316.049	5736.92	5620.81	7754.42	4965.15	6076.02
	349.459	604.02	5688.98	4583.23	3443.91	4546.93	4480.45
	349.45	213.068	6457.3	6942.57	9165	5787.96	7457.69
	349.428	212.065	79115.3	76903.6	106976	58390.7	85618.3
	349.427	884.96	8658.21	7906.75	7872.29	9161.9	7736.28
	349.416	564.038	4942.49	5542.16	6475.24	4463.76	5685.55
	349.411	398.053	7773.06	7988.01	10293.8	6875.69	8430.15
	349.409	480.055	6330.43	5733.75	9237.93	5370.96	5927.84
	349.387	170.044	44531.4	36947.5	25997.9	36793.8	41126.9
	349.387	646.042	8013.53	8253.96	10778.3	6428.18	8805.47
	349.362	194.055	2392.25	2190.01	3153.16	1750.83	2713.31
	349.362	680.958	26517.3	26737.5	26636.4	26260	25796.9
	349.339	294.068	14718.8	15120.9	20368.6	12027.1	17067.2
	349.317	143.992	9636.82	12019.6	9437.06	10135.5	9921.1
	349.296	447.119	4023.34	4235.18	6681.67	2916.41	4237.64
	349.295	381.008	34746.8	32888.7	36294.4	34808.7	34268.3
	349.273	376.07	34895.8	37066.5	48850.4	26716.7	36002.7
	349.251	562.058	4542.22	4601.01	6432.4	3902.29	5302.62
	349.151	458.072	44719.3	48421.3	64659.4	36182.6	53400.9
	348.91	966.971	6499.78	7626.77	7327.33	7404.67	7098.21
	348.865	732.984	6651.99	5821.1	7594.33	7532.93	5688.71
	348.854	377.074	4895.87	5471.61	8082.69	4172.55	5760.88
	348.851	728.044	8439.33	8778.84	11810.9	6574.5	9131.36
	348.829	540.076	33841.5	35327.1	49108.4	25588	36272.7
	348.817	459.076	8895.94	8621.29	11822.6	5929.33	9093.94
	348.811	252.046	8660.27	6324.76	4193.71	7557.94	9176.9
	348.81	541.08	7295.77	7382.67	9271.13	5496.33	7761.72
	348.796	622.079	24343.6	24396.5	36449.3	18285.4	28697
	348.79	182.013	4897.07	4505.15	5595.26	4403.78	4445.98
	348.789	623.083	6614.49	5476.85	8034.73	4915.02	6262.91
	348.781	335.052	3384.87	2669.53	1800.91	2711.36	3417.82
	348.779	704.082	17908.7	19219.7	25318.9	14445.7	21326.8
	348.707	763.964	5708.71	6105.54	4431.87	4604.79	5454.81
	348.695	328.983	90809	93113.3	88349	92258.9	89778.4
	348.651	893.06	2139.27	1295.84	3071.98	959.523	2688.67
	348.631	705.085	5329.27	5235.02	6285.56	3310.65	5363.7
	348.555	334.049	23186.4	17961.5	11029.2	18889.6	20053.6
	348.406	1080.02	5648.64	5417.17	5664.96	4746.97	5845.36
	348.406	810.045	9492.62	11787.3	11875.1	9067.58	12524.9
	348.267	950.093	3783.89	4013.64	5493.99	3030.35	6285.35
	348.243	786.085	12144	11606.8	15785.7	9167.51	14947.1
	348.243	787.09	3520.56	3790.47	4760.67	2431.29	4690.6
	348.205	974.054	9525.1	10039.1	11589.6	8876.88	9917.13
	348.188	417.054	7141.18	5549.46	3511.4	5021.88	6249.3
	348.175	1162.02	5367.32	4824.24	5400.55	4815.08	4813.32
	348.172	416.051	45544.1	33963.4	19775	32860.2	35918.5
	348.163	868.091	6705.32	6655.47	9372.53	5352.59	7826.39
	348.161	614.984	39483.3	38637.3	38087.9	41001.6	37462.5
	348.131	498.054	33314	26269.8	15063.4	24492.1	28017.6
	348.13	499.057	6695.29	4654.38	2877.39	4771.19	5629.28
	348.094	580.057	26962.7	20010.8	11376	19854.5	21728.9
	348.065	966.962	7086.68	7108.91	7909.71	7717.87	7827.22
	347.983	581.061	5640.13	5514.73	2861.45	4479.93	5244.31
	347.57	663.066	5340.05	4488.5	3154.16	4651.51	4672.98
	347.549	662.062	19594.8	17118	8334.37	15813.2	16948.4
	347.531	745.069	4731.02	3501.64	2176.92	3198.15	3725.76
	347.519	744.066	14766	11791.6	6937.25	10602.4	12542
	347.51	892.043	11057.2	11996.1	12531.3	10068.2	12095.2
	347.501	826.067	8429.71	6309.94	4165.59	6418.8	8008.86
	347.497	990.073	3950.42	2576.14	882.09	2662.45	2773.99
	347.487	396.972	5110.74	7599.12	6192.95	6433.48	6858.77
	347.421	908.081	5321.38	4568.42	1913.74	3947.79	4953.15
	347.387	908.071	5845.05	4789.42	2037.88	3943.11	5023.98
	347.211	729.054	5159.44	5257.98	5382.12	4762.7	4221.02
	347.203	478.975	5986.62	6591.65	6534.7	7483.07	5513.64
	347.144	803.969	9632.9	8490.82	8409.64	8435.19	9177.95
	346.909	464.015	5673.28	5240.54	3768.82	5552.77	4298.45
	346.909	814.988	7248.45	6134.81	5720.13	5569.03	6509.74
	346.894	1032.94	4487.33	7196.14	5857.39	6055.28	7433.84
	346.835	721.966	6311.59	7810.42	9068.33	8962.13	7780.83
	346.586	762.962	25211.1	25939.8	24926.8	26096.5	25492.4
	346.327	647.05	5702.55	6439.01	6398.92	5116.37	6761.51
	346.284	1056.04	9124.61	7362.46	9808.45	7736.48	9326.78
	346.26	263.012	109341	115594	112253	115894	115258
	346.26	803.984	9485.98	9280.23	9914.01	9051.32	8075.37
	346.26	974.039	8683.9	9276.25	11840.4	8530.01	9708.54
	346.257	686.019	12596	11487.6	9939.16	11443	10993.3
	346.257	721.983	7157.03	6983.79	6782.23	6449.68	7757.98
	346.183	696.988	33509.2	35652.7	34385.5	35471.7	36068.2
	345.962	1174.97	7905.93	7459.82	6878.09	7346.79	8895.99
	345.962	974.531	809.314	1498.87	1569.87	1044.59	1671.99
	345.943	329.987	6966.51	9691.26	9638.21	8775.72	8353.95
	345.933	1020	2992.25	2982.48	3716.25	3446.1	2971.93
	345.91	1016.03	5250.58	4153.15	4483.45	4671.74	4529.08
	345.897	345.014	273024	273390	276344	276970	291375
	345.66	1167.07	4714.74	3881.05	3306.96	4244.58	3692.97
	345.649	1138.04	6834.14	7767.16	6949.22	5994.43	7777.87
	345.647	810.029	7359.05	8406.32	10013.9	7890.79	8092.96
	345.647	277.999	3508.39	2813.03	3579.16	3115.9	3043.75
	345.639	712.754	7787.95	7311.11	9385.69	8394.86	8940.96
	345.634	974.027	6762.74	7438.84	7242.92	6768.84	7131.25
	345.632	411.989	33793.7	32850.8	34421.7	33985.9	35907.8
	345.632	851.028	7287.3	7230.6	6551.31	6964.28	7226.83
	345.632	494.999	9994.95	10851.6	11349	12344.1	11866
	345.632	1180.04	3995.15	4167.37	4429.09	4035.25	3361.06
	345.63	410.985	261901	260022	266920	273104	268596
	345.63	565.047	5463.28	4600.49	6249.81	5601.94	6350.61
	345.63	719.047	4362.7	4258.24	3755.31	4423.82	3998.78
	345.63	1162.01	4557.78	5667.28	6044.94	5212.31	4870.07
	345.63	616.018	17070.4	15289.8	13774.7	13792.4	14316.1
	345.63	934.027	5640.18	5892.34	5942.83	5915.66	5050.67
	345.629	639.979	5735.73	5186.74	4843.11	4494.75	6600.08
	345.629	769.028	5325.63	4948.53	6055.33	5655.81	6130.95
	345.628	124.003	13654.5	15609	13008.7	15530.3	15421.7
	345.628	346.018	31996.9	31334.8	32229.9	31569	33698.5
	345.627	361.008	3606.19	3197.21	3707.83	3563.66	3655.84
	345.627	768.022	21820.1	22039.4	20637.9	21443.1	22209.1
	345.627	800.049	9828.47	9760.88	9769.89	10563.7	10336
	345.627	850.025	26030.4	26719.8	24073	26052.1	26190.6
	345.627	1014.03	20571.7	20922.3	20194.1	19910.6	22470.6
	345.627	1067.51	5544.36	6143.2	5982.96	6395.68	7281.38
	345.627	1085.05	6152.72	6200.26	5861.23	6503.74	7055.82
	345.627	1125.56	7562.3	9332.61	8149.32	8413.29	9749.57
	345.627	1179.04	5152.07	5466.63	4994.84	4941.38	5184.19
	345.624	845.972	7305.64	7241.63	7658.06	8076.47	5884.79
	345.624	932.028	24729.4	24641.3	23192.7	24912.7	26658.8
	345.624	1015.04	7668.28	7560.16	7873.03	7639.94	7374.19
	345.621	778.993	29906.1	30539.3	29870.6	31229.4	30293.4
	345.62	391.037	3519.33	3507.9	3618.1	3287.58	2656.45
	345.62	1097.04	7391.55	6947.34	6492.92	6733.68	7016.53
	345.62	140.575	40318.2	46806.6	44629.8	39205.5	46423.9
	345.62	429.021	10450.2	11608.5	11500.7	10212.2	12771.9
	345.62	442.004	12290.3	11452.2	12006.8	12172	12181.5
	345.62	483.045	5537.49	5586.11	5792.29	4848.92	5355.71
	345.62	860.995	24879.4	25047.3	26133.4	24910.5	25343.8
	345.62	412.995	10100.4	12843	11388.1	12195.7	12696.1
	345.618	222.315	10503.5	11129	9173.28	11689.9	14040.6
	345.617	385.794	26741.8	24319.9	25545.1	27592.7	24618.3
	345.617	1003.05	6852.22	6685.71	7419.3	6533.88	7481.66
	345.617	1178.04	12669.2	12484.9	12278	11716.5	11753.8
	345.616	838.044	14837	16175.5	14644.1	14096.2	16712.2
	345.614	422.992	7098.5	6342.6	7060.74	7291.33	6677.23
	345.614	549.273	16969.9	15998	16049.9	15004.2	14124.7
	345.614	1096.03	16568.2	17116.1	14621.8	16570.9	18027.7
	345.612	885.98	10665.7	11711.2	8657.23	11731.5	8835.81
	345.612	920.048	20432	21275.1	20889.2	20510.8	21960.1
	345.612	1002.55	12728.6	12135.5	12534.4	12774.9	12527.7
	345.608	756.042	5750.83	5503.18	5972.94	5585.95	4486.42
	345.606	844.965	27981.8	29310.7	27756.1	29108.8	30033.7
	345.603	838.546	7613.99	7325.96	6797.94	8102.91	8328.07
	345.598	933.032	7832.34	7519.48	8485.54	7924.79	8989.6
	345.596	688.015	9739.38	9259.18	9557.02	8935.69	9977.92
	345.595	401.041	6721.79	6513.78	7064.2	6562.71	5560
	345.595	1167.06	5464.74	5488.97	5271.84	5346.34	5410.84
	345.591	839.045	5351.02	5244.99	6183.73	5857.04	5247.05
	345.591	1043.05	129590	133197	130526	130750	137026
	345.588	360.002	14171.9	12021.2	11930.5	13446.5	11797.7
	345.587	127.002	23924.6	26788.4	24683	23436.5	27171.5
	345.587	824.011	4810.13	4153.74	5212.46	3349.22	4813.16
	345.581	921.05	7082.2	6841.62	7579.1	7562.62	7415.9
	345.581	1166.06	11689.6	12823.3	11948.2	11578.9	12578.7
	345.577	142.02	230313	234552	231692	232734	248093
	345.57	964.055	5221.94	4918.38	4548.5	4341.61	5807.95
	345.56	143.022	54009.5	47980	51053.4	50100.2	58032.4
	345.324	674.029	5068.11	4422.27	4349.16	5073.4	3917.19
	345.317	340.987	4994.01	3656.35	4102.73	3915.79	3204.57
	345.315	1098.04	3555.49	4656.95	3763.99	4145.44	4490.15
	345.315	949.029	3812.92	4905.81	4126.21	3808.72	4051.23
	345.312	1166.57	6246.89	6927.16	7296.56	7882.35	7319.31
	345.31	1183.01	7090.3	7157.37	7450.55	7387.66	6913.85
	345.308	1046.06	3311.33	3314.73	3610.55	4147.2	3779.52
	345.304	1166.56	8329.1	8358.79	8716.98	9549.56	9310.58
	345.303	1184.01	2734.4	2440.52	1991.8	2707.32	3086.96
	345.301	224.022	91374	91148.2	93075	93453.8	96772.3
	345.298	770.02	8886.26	8122.43	8900.06	8561.77	9787.76
	345.298	1191.02	5317.53	4816.05	5813.99	4515.9	4471.21
	345.296	675.026	6955.35	6863.93	6952.92	6588.91	6610.65
	345.293	428.02	33778.9	33749.8	34807.9	36155.9	35208.9
	345.293	492.988	184035	189460	184768	189125	190332
	345.293	509.019	162306	163281	160820	164091	163996
	345.293	891.529	11997.5	13520.5	14417.2	13056.8	13833.1
	345.293	1002.05	19268.1	19303.2	19793.5	19308.1	22270.4
	345.293	1010.98	7686.79	6779.57	6448.66	7230.2	6869.08
	345.291	493.992	29126	29164.3	29383.1	28176.6	30971.3
	345.284	686.52	3651.39	3378.58	3371.27	3486.44	2971.82
	345.027	637.044	4818.92	4846.95	4471.04	4830.1	5365.23
	345.027	962.051	64671.3	66682.5	67396.7	63094.7	71619.8
	345.027	1126.06	27355.6	26529.7	28268.8	28883.8	29520.4
	345.024	1178.54	7309.07	8333.13	7914.55	8053.39	8817.42
	345.022	524.008	11133.9	11058.7	10941	10872.8	10336.2
	345.022	1045.06	15154.7	15596.4	14107.6	15882.6	16493.5
	345.022	1137.03	13253.5	14030.6	14109.6	13856.4	14253.2
	345.022	1137.54	9148.85	9305.06	9673.52	9735.8	10181.9
	345.021	389.029	146685	145898	140920	145674	157323
	345.019	511.021	12057.3	13463.6	13569.7	12704.1	13750.9
	345.019	920.55	11929.3	11266.2	12046.4	11335.1	12960.7
	345.019	1014.53	11783.7	12042.9	12156.6	12108	12920.5
	345.017	645.017	3588.99	3505.26	3597.08	3131.85	2808.79
	345.017	739.503	7236.29	7718.45	6521.45	6598.48	9328.03
	345.017	1084.05	15335.5	16811.3	16336.3	16019.3	16724.9
	345.015	390.032	16328.6	16730.8	17030.1	16135	17351.7
	345.015	659.001	19240.6	19986.9	18566.1	20746.8	20733.2
	345.015	879.044	362614	377412	376853	358733	394829
	345.015	1125.05	76423.6	76587.9	76538.4	76638.1	82133.5
	345.015	1127.06	10306.3	9165.17	10910.1	9943.76	10474.4
	345.014	850.526	12447.7	12991.4	12328.5	12566	12192.7
	345.014	473.039	3927.31	4522.49	4484.65	4579.81	4002.28
	345.014	291.007	39422.3	37493.5	38158.8	40631.8	41231.3
	345.014	304.055	16108.8	15781.6	14547.7	14999.2	13423.8
	345.014	452.013	20320.9	20392.4	20261.5	21494.7	22104.8
	345.014	538.017	16536.8	18081.4	16704.6	17059.8	18720.5
[truncated: 4,562 more rows]

## Sheet: Table S4 
Table S4 Parameters of PCA and OPLS-DA models based on the date from sub-comparisons in the positive ion mode (ESI+) and the negative ion mode (ESI–)
Groups	Parameters
	Model	Type	R2X	R2Y	Q2
4 wpi-4 con	ESI+	PCA	0.209	—	0.044
4 wpi-4 con	ESI–	PCA	0.353	—	0.021
8 wpi-8 con	ESI+	PCA	0.397	—	0.078
8 wpi-8 con	ESI–	PCA	0.441	—	0.114
8 wpi-4 con	ESI+	PCA	0.384	—	0.041
8 wpi-4 con	ESI–	PCA	0.371	—	0.031
4 wpi-4 con	ESI+	OPLS-DA	0.664	0.998	0.416
4 wpi-4 con	ESI–	OPLS-DA	0.288	0.959	0.238
8 wpi-8 con	ESI+	OPLS-DA	0.38	0.998	0.882
8 wpi-8 con	ESI–	OPLS-DA	0.425	0.997	0.916
8 wpi-4 con	ESI+	OPLS-DA	0.347	0.998	0.783
8 wpi-4 con	ESI–	OPLS-DA	0.337	0.989	0.732

## Sheet: Table S5 
Table S5 List of differential metabolites identified at 4 and 8 wpi in clonorchiasis.
POS Models								NEG Models
infection stage	Metabolites	Variable influence on projection (VIP)	Fold change (FC)	p-value	Retention time(s)	Mass-to-charge ratio (m/z)	regulated	infection stage	Metabolites	Variable influence on projection (VIP)	Fold change (FC)	p-value	Retention time(s)	Mass-to-charge ratio (m/z)	regulated
4 wpi-4 con	Pterocaryanin B	2.1507	3.02644	0.0234884	28.923	634.478	up	4 wpi-4 con	L-Arginine	2.09732	2.73741	0.019932	36.783	345.211	up
	PC(22:4/14:0)	1.84861	2.26013	0.0373083	298.592	318.191	up		Cholic acid	1.9699	2.086	0.0264184	235.715	407.279	up
	Cappariloside A	1.78278	2.14742	0.0440626	211.645	335.236	up		Hesperetin	1.86504	1.91811	0.0392891	21.4	300.979	up
	Tetradecanoylcarnitine	1.81505	2.09424	0.0423867	211.787	372.261	up		Artemetin	1.91599	1.72509	0.0278401	30.3585	386.996	up
	Cholic acid	1.78367	1.81435	0.0472825	236.029	432.279	up		Taurine	1.98715	1.37225	0.0224018	300.714	123.62	up
	D-Glutamine	1.96057	1.79671	0.0256691	357.392	147.095	up		Phthalic acid	1.91603	1.33886	0.0375123	369.7	164.039	up
	Sarcodon scabrosus Depsipeptide	1.81837	1.79037	0.048283	259.011	485.349	up		Pyruvic acid	1.67559	0.788223	0.0495407	309.206	87.0103	down
	LysoPC(16:1/0:0)	1.75467	1.65726	0.0473033	200.915	493.764	up		N4-Acetylcytidine	2.15977	0.697915	0.0102637	178.846	284.054	down
	L-Glutamine	1.86188	1.58777	0.0477403	352.925	147.003	up		Ethyl hexadecanoate	1.92342	0.658474	0.02329	178.391	283.051	down
	Menadiol disuccinate	2.03043	1.53391	0.0210866	267.98	374.136	up		Petroselinic acid	2.02596	0.337728	0.0182452	36.22	280.265	down
	Methylhalfordinol	2.26758	1.48639	0.00779247	263.024	252.17	up		PS(16:0/16:0)	2.31105	0.190619	0.00821433	33.8445	734.397	down
	5,9:6,9-Diepoxy-3-megastigmene	2.09247	1.42446	0.0190412	35.6745	209.153	up	8 wpi-8 con	Carnosol	1.61202	47.1219	0.00232218	273.676	329.175	up
	Methotrexate	1.77902	1.37567	0.0473367	205.961	455.295	up		15-KETE	1.72802	38.4691	0.000326887	68.1	317.211	up
	1-(Hydroxymethyl)-5,5-dimethyl-2,4-imidazolidinedione	1.76569	1.31798	0.0494106	392.276	159.076	up		9-OxoODE	1.31999	29.0264	0.0229726	28.3085	294.051	up
	Sinalbin A	1.88769	1.3147	0.0309911	33.158	281.052	up		Carnosic acid	1.78005	27.128	6.5823e-05	113.054	331.19	up
	Stigmastane-3,6-dione	2.1652	0.813786	0.0152474	33.8045	429.372	down		15-Deoxy-d-12,14-PGJ2	1.7454	26.4562	0.000185185	201.897	315.195	up
	PS(20:4/22:6)	1.95641	0.800577	0.0303745	236.049	781.56	down		Hepoxilin A3	1.61227	22.2508	0.00210186	108.803	335.221	up
	Glycitein	1.84541	0.780243	0.0400898	1.456	284.164	down		Casticin	1.5657	19.9201	0.00346634	31.675	373.005	up
	Secoisolariciresinol 9,9'-diglucoside	1.84329	0.775584	0.0385567	352.957	687.798	down		Prostaglandin D3	1.83223	18.2879	8.33282e-07	107.062	349.201	up
	Betaine	1.97364	0.759142	0.023158	278.482	117.721	down		5-HEPE	1.69912	17.5345	0.000580034	51.06	317.211	up
	PC(18:3/16:0)	2.28868	0.724358	0.00469939	152.562	756.166	down		Leukotriene B5	1.75329	16.4295	0.00016156	107.008	333.206	up
	PC(20:4/18:3)	1.8885	0.722526	0.0308672	177.441	804.61	down		Benazeprilat	1.70799	11.5013	0.000577287	68.5675	396.156	up
	LysoPE(20:4(5Z,8Z,11Z,14Z)/0:0)	1.90526	0.720853	0.038238	250.096	503.008	down		p-Cresol sulfate	1.25073	8.63469	0.0359843	30.5305	186.003	up
	PC(P-18:1(9Z)/18:2(9Z,12Z))	2.07001	0.717355	0.0167978	192.133	767.998	down		Fludrocortisone	1.47968	8.22718	0.00707105	106.374	415.179	up
	Glycocholic acid	2.21591	0.716239	0.00496768	261.514	467.081	down		Bergapten	1.75747	8.09937	0.000151139	249.208	214.076	up
	Oxazepam	1.75678	0.699696	0.0427862	329.245	286.067	down		Carmine red	1.58279	7.67192	0.0024555	225.113	506.21	up
	PC(22:6(4Z,7Z,10Z,13Z,16Z,19Z)/P-18:0)	2.03124	0.695608	0.0191393	143.782	818.604	down		Lupulone	1.68119	7.41532	0.000532704	161.293	413.194	up
	LysoPC(17:0)	1.89518	0.691675	0.0380726	200.213	509.379	down		15-Keto-13,14-dihydroprostaglandin A2	1.52053	7.228	0.00616809	51.9095	333.206	up
	1,3-Diacetoxy-4,6,12-tetradecatriene-8,10-diyne	1.94712	0.660904	0.0249243	371.958	300.178	down		3,4-Dihydroxyhydrocinnamic acid	1.77431	6.48568	1.55476e-05	79.941	181.017	up
	Physalolactone C	1.76747	0.657535	0.0398741	28.0075	521.358	down		Etidronic acid	1.35629	5.20798	0.00999028	375.44	204.114	up
	Methylimidazoleacetic acid	1.7982	0.656899	0.0443052	287.466	141.005	down		Prostaglandin F3a	1.59433	4.73951	0.00106793	196.841	350.677	up
	1H-Indole-3-carboxaldehyde	1.81461	0.654135	0.0468348	79.049	147.054	down		Baicalin	1.74737	4.60147	0.000158949	249.366	444.073	up
	N1-Methyl-4-pyridone-3-carboxamide	2.22071	0.647528	0.0122621	62.833	154.041	down		3-Hydroxybutyric acid	1.61739	4.33921	0.002147	249.45	102.72	up
	LysoPE(0:0/18:0)	1.79199	0.620051	0.0455573	190.643	481.347	down		Hypogeic acid	1.63927	3.96054	0.000780851	48.316	253.216	up
	PC(16:0/18:2(9Z,12Z))	1.75931	0.581031	0.0421671	183.969	757.62	down		Indole-3-propionic acid	1.66308	3.48468	3.95403e-05	118.07	187.134	up
	PC(20:5(5Z,8Z,11Z,14Z,17Z)/18:1(11Z))	2.04255	0.55632	0.0219911	178.044	806.625	down		Taurodeoxycholic acid	1.31981	3.28767	0.0131236	169.568	499.291	up
	Dicaffeoylputrescine	1.88628	0.524582	0.0375334	27.9755	413.173	down		Maslinic acid	1.52167	3.10974	0.00118269	142.18	471.31	up
	Flumioxazin	1.78506	0.470388	0.0482227	46.5535	354.263	down		Myristoleic acid	1.45802	2.97553	0.0051486	48.003	226.188	up
	Prolyl-Hydroxyproline	1.81247	0.443875	0.0445813	400.214	229.118	down		benzene-1,2,4-triol	1.62259	2.74528	0.000164885	300.697	125.011	up
	PE(P-18:1(11Z)/18:4(6Z,9Z,12Z,15Z))	2.07051	0.439708	0.0152237	45.078	721.515	down		Cholesterol sulfate	1.44682	2.67395	0.00992235	41.714	464.31	up
	Fluticasone propionate	2.12483	0.359608	0.0232356	400.278	501.198	down		L-Erythrulose	1.49821	2.584	0.0031158	300.142	119.977	up
	PC(18:4(6Z,9Z,12Z,15Z)/16:0)	1.9257	0.319086	0.0343139	182.314	754.593	down		Leukotriene B4	1.71617	2.57586	0.000245512	202.438	336.158	up
	Fludiazepam	1.83905	0.311085	0.0426136	28.774	303	down		Taurine	1.55146	2.56087	0.000799695	300.714	123.62	up
8 wpi-8 con	15-Deoxy-d-12,14-PGJ2	1.87868	55.4509	0.000149021	135.434	317.211	up		Dehydroepiandrosterone sulfate	1.51967	2.5035	0.00470454	42.942	366.344	up
	12-HPETE	1.89567	46.9615	0.000101366	121.579	319.21	up		2-Hydroxyethanesulfonate	1.58765	2.42196	0.000956316	188.431	124.992	up
	Ubiquinone-2	1.35944	34.9415	0.0299642	69.524	318.217	up		Prostaglandin B2	1.20463	2.17341	0.0399344	51.5615	334.21	up
	Enterodiol	1.85433	28.1178	0.000259454	87.826	315.195	up		Nervonic acid	1.62044	2.11011	0.000418735	27.233	364.922	up
	Cafestol	1.90923	16.6925	3.4386e-05	69.072	317.211	up		Ethyl oleate	1.41187	2.09924	0.00796517	44.45	309.279	up
	Hydrocortamate	1.45706	14.1281	0.0149628	202.254	476.235	up		Thymidine	1.43834	2.0366	0.00318584	82.043	241.18	up
	Pivaloylcarnitine	1.89087	11.4888	6.29549e-07	249.405	247.048	up		Hydroxyisocaproic acid	1.59354	2.02737	0.00152359	144.422	131.072	up
	9,13-cis-Retinoic acid	1.86107	11.1915	0.000202462	50.2255	301.216	up		Cyclophosphamide	1.36811	1.93368	0.00956541	184.416	258.054	up
	Lysyl-Cysteine	1.80423	9.25361	0.000438236	322.158	249.152	up		16-Hydroxy hexadecanoic acid	1.47862	1.91657	0.00279952	69.7925	271.227	up
	Sphingosine	1.89989	6.7589	1.5256e-05	50.7785	300.205	up		Artemetin	1.20399	1.90729	0.0227179	30.3585	386.996	up
	(2R,3R,4R)-2-Amino-4-hydroxy-3-methylpentanoic acid	1.64215	5.20117	0.000802857	300.496	148.003	up		Tauroursodeoxycholic acid	1.55273	1.8785	0.000612468	201.266	498.3	up
	(S,E)-Zearalenone	1.41974	5.02568	0.0209569	298.592	318.191	up		3-Hydroxymethylglutaric acid	1.24276	1.85948	0.0189229	377.928	161.046	up
	Catechin 3',4'-diglucoside	1.17752	4.55499	0.0381846	301.007	614.917	up		Benzoic acid	1.53897	1.84964	0.000605171	106.025	120.047	up
	N-Acetylglutamine	1.36975	4.53065	0.0159472	300.101	189.018	up		Alpha-D-Glucose	1.22278	1.8088	0.0229643	297.322	179.997	up
	Phosphatidylserine	1.55181	4.29972	0.0074674	27.413	385.179	up		Docosapentaenoic acid (22n-3)	1.23411	1.78862	0.0148015	50.585	329.174	up
	N-gamma-L-Glutamyl-D-alanine	1.2974	4.04315	0.0410543	266.509	219.08	up		Gluconic acid	1.12529	1.75306	0.0278103	362.868	196.027	up
	Beclometasone dipropionate	1.35094	4.03324	0.0183031	362.591	521.045	up		13-OxoODE	1.15229	1.71762	0.0498598	70.3465	293.175	up
	3-Dehydroxycarnitine	1.63444	3.2643	0.000738661	249.776	146.994	up		Beta-Guanidinopropionic acid	1.28277	1.70647	0.0164232	349.431	130.063	up
	5'-Methylthioadenosine	1.41485	3.24368	0.0151496	69.6155	298.182	up		Cortisol	1.25504	1.69457	0.0167564	170.235	361.125	up
	Gestodene	1.73561	3.19961	0.000344835	32.657	311.257	up		D-Mannose	1.17574	1.62518	0.0393747	49.583	228.205	up
	3-O-Acetylepisamarcandin	1.45766	3.12807	0.0133369	94.423	442.28	up		Ethyl glucuronide	1.74002	1.62122	6.36993e-06	353.226	220.119	up
	Heptadecanoyl carnitine	1.35244	2.94419	0.0244027	177.321	414.108	up		N-Acetylneuraminic acid	1.25312	1.54452	0.0135896	26.902	308.005	up
	Rimexolone	1.63815	2.92027	0.00079414	182.29	371.298	up		Pentadecanoic acid	1.65272	1.51987	0.000138049	64.606	240.75	up
	4-Hydroxy-1-(3-pyridinyl)-1-butanone	1.18192	2.88892	0.0452917	300.312	165.965	up		Cucurbitacin B	1.28928	1.49851	0.0212053	170.421	557.285	up
	PC(20:3(8Z,11Z,14Z)/15:0)	1.67981	2.87666	0.000752047	146.296	769.592	up		Adenylsuccinic acid	1.3786	1.49234	0.00771867	49.8325	457.331	up
	LysoPC(18:0)	1.27156	2.85716	0.0403698	248.735	524.958	up		Cortisone acetate	1.23851	1.44337	0.0151939	45.16	400.249	up
	Flurandrenolide	1.77233	2.77698	0.000262056	44.064	441.336	up		2-Hydroxystearic acid	1.07299	1.44161	0.0459522	69.779	299.258	up
	PC(P-16:0/20:3(5Z,8Z,11Z))	1.69139	2.66167	0.00254543	146.296	768.588	up		Prostaglandin E2	1.37323	1.4233	0.0052659	51.2665	351.22	up
	L-beta-aspartyl-L-alanine	1.78775	2.65511	8.15257e-05	308.127	205.126	up		16-Methylheptadecanoic acid	1.61943	1.41303	0.000554523	46.9035	283.263	up
	trans-Hexadec-2-enoyl carnitine	1.47773	2.61695	0.0141739	172.119	398.164	up		Guanosine diphosphate mannose	1.31878	1.34027	0.00813464	27.987	604.85	up
	Dodecanoylcarnitine	1.85467	2.58	2.53841e-05	187.72	344.279	up		m-Methylhippuric acid	1.20239	1.2909	0.0357638	179.184	192.958	up
	Torasemide	1.19552	2.4893	0.0383241	362.647	349.016	up		Orotidine	1.34493	1.22939	0.0086374	345.57	288.007	up
	8-Hydroxyguanine	1.79465	2.44404	0.000163241	249.401	168.05	up		Lactulose	1.21439	0.797843	0.0295841	388.35	341.143	down
	Glucoerucin	1.51272	2.39668	0.0062643	362.551	421.945	up		D-Tagatose	1.11513	0.778892	0.0393764	305.933	179.056	down
	(5Alpha)-campestan-3-one	1.8005	2.29144	0.000222791	178.013	401.345	up		Topiramate	1.13762	0.764659	0.0477055	314.591	337.094	down
	2-Acetylpyrazine	1.84617	2.24061	1.5041e-05	317.019	123.055	up		D-Lactic acid	1.17414	0.740944	0.033197	309.498	89.026	down
	Elaidic carnitine	1.73482	2.14244	0.000214297	174.605	426.357	up		3,3',4'5-Tetrahydroxystilbene	1.37441	0.721179	0.0045338	30.84	243.991	down
	Kanzonol Z	1.54038	2.04592	0.00245447	244.029	407.018	up		Sucrose	1.08909	0.70892	0.0401015	400.651	341.108	down
	1H-Indole-3-acetamide	1.27005	1.98932	0.0455849	85.182	174.112	up		N-Methyl-D-aspartic acid	1.35563	0.707806	0.0105316	375.724	146.065	down
	Pregabalin	1.39715	1.96579	0.016008	383.281	160.133	up		D-Glucuronic acid	1.34892	0.706317	0.00886087	390.06	193.035	down
	Formononetin	1.5836	1.91844	0.00133253	305.27	268.113	up		5,7-dihydroxy-2-(4-hydroxy-3,5-dimethoxyphenyl)-4H-chromen-4-one	1.13782	0.701858	0.0321529	121.759	329.069	down
	3b,6b-Diangeloyloxy-7(11)-eremophilen-12,8b-olide	1.75985	1.901	7.01927e-05	174.258	430.379	up		N-Acetylserine	1.21102	0.698245	0.0232754	311.089	146.046	down
	Homocitrulline	1.22629	1.79441	0.029397	362.567	190.014	up		Phthalic acid	1.43783	0.694541	0.00514486	369.7	164.039	down
	PC(16:0/18:2(9Z,12Z))	1.34419	1.75542	0.0147376	183.969	757.62	up		Prostaglandin J2	1.25937	0.691876	0.0130671	256.374	332.981	down
	2,3-Dehydrosalvipisone	1.30759	1.7494	0.0241119	323.192	310.201	up		Ethyl hexadecanoate	1.40266	0.688251	0.00526028	178.391	283.051	down
	PA(22:0/18:0)	1.25239	1.74291	0.0285235	152.376	761.585	up		Pyroglutamic acid	1.49623	0.684749	0.00227875	375.626	127.052	down
	Caffeoyl tyrosine	1.38301	1.74208	0.0136162	429.917	344.207	up		L-Glutamine	1.3661	0.67833	0.0102801	375.626	144.606	down
	Sulfasalazine	1.46466	1.72337	0.00768135	26.63	398.992	up		N-Acetyl-L-aspartic acid	1.32795	0.669535	0.0156457	396.754	174.041	down
	1-(5Z,8Z,11Z,14Z-eicosatetraenoyl)-sn-glycero-3-phosphate	1.28721	1.70572	0.0173153	261.759	458.348	up		N4-Acetylcytidine	1.47183	0.650567	0.00231692	178.846	284.054	down
	AICAR	1.43861	1.69292	0.00722288	26.685	339.053	up		Deoxyribose 1-phosphate	1.39794	0.647148	0.00758227	30.8495	213.004	down
	2-Methylbenzothiazole	1.45421	1.67448	0.00733754	617.16	150.036	up		Dehydroascorbic acid	1.20634	0.639942	0.0479711	446.52	173.009	down
	Neoacrimarine H	1.52752	1.67129	0.00282933	437.863	568.184	up		Indoxyl sulfate	1.49721	0.609415	0.00178121	30.842	211.332	down
	L-Targinine	1.44503	1.65676	0.00834093	515.198	189.159	up		Glyceric acid	1.29007	0.602252	0.0266348	311.808	105.02	down
	Creatinine	1.41555	1.62061	0.0123265	177.899	113.713	up		Glutethimide	1.14905	0.601516	0.0434493	30.215	216	down
	SM(d18:1/18:1(9Z))	1.89752	1.60547	5.40363e-06	184.323	729.589	up		Threonic acid	1.66669	0.589957	0.000620795	334.391	135.03	down
	Propionylcarnitine	1.18053	1.59618	0.0419712	283.625	218.139	up		Bovinic acid	1.72049	0.578636	6.27796e-05	197.453	280.235	down
	PC(14:1(9Z)/16:1(9Z))	1.88596	1.58125	0.661066	185.583	701.559	up		Kaempferide	1.22457	0.566354	0.0228436	30.26	298.998	down
	N4-Acetylsulfamethoxazole	1.14375	1.55011	0.041638	250.667	295.07	up		Deoxyuridine	1.58213	0.563615	0.0019741	121.555	227.066	down
	2-(3,4-dihydroxyphenyl)-7-hydroxy-4H-chromen-4-one	1.23672	1.53023	0.0276576	50.388	271.206	up		Adrenic acid	1.63052	0.563388	0.000235616	43.576	331.263	down
	2-Pyrrolidineacetic acid	1.26209	1.52444	0.0405995	337.355	130.097	up		Formononetin	1.49833	0.559885	0.00189322	30.769	267.007	down
	PC(15:0/20:4(5Z,8Z,11Z,14Z))	1.60025	1.51902	0.0049051	144.379	767.577	up		Citraconic acid	1.59907	0.553141	0.000794117	447.777	129.02	down
	Benzocaine	1.6118	1.49759	0.0014746	331.113	166.086	up		Gibberellin A44	1.1244	0.552764	0.0398757	204.384	345.063	down
	PC(P-18:1(11Z)/20:5(5Z,8Z,11Z,14Z,17Z))	1.58985	1.44821	0.00149822	46.94	790.536	up		Aminoadipic acid	1.31534	0.552505	0.0175689	404.391	160.025	down
	SM(d18:1/16:0)	1.65775	1.32503	0.00107533	186.025	703.573	up		Paraxanthine	1.57385	0.539571	0.00189566	393.685	179.056	down
	L-Threonine	1.40252	1.31981	0.0170622	287.243	120.048	up		Deoxycytidine	1.33043	0.539565	0.0162272	214.97	225.087	down
	PC(16:1(9Z)/14:0)	1.65172	1.27552	0.0016067	186.137	704.577	up		Ornithine	1.61977	0.526166	0.000370549	392.386	131.083	down
	PC(16:1(9Z)/18:0)	1.164	1.26758	0.0404366	133.173	760.578	up		3'-O-Methylguanosine	1.29937	0.521946	0.0131503	187.847	295.106	down
	Montecristin	1.17057	0.82595	0.036806	205.888	575.503	down		L-Glutamic acid	1.50821	0.500322	0.00623664	398.984	146.046	down
	Nilvadipine	1.45843	0.820334	0.00967379	378.731	387.126	down		D-Tryptophan	1.12172	0.498089	0.0389546	262.201	203.082	down
	Anserine	1.14817	0.812193	0.0431464	406.421	242.078	down		Quercitrin	1.52343	0.497809	0.00321677	391.372	447.172	down
	Artonol C	1.70182	0.797378	0.000614571	420.01	501.198	down		Atovaquone	1.38415	0.495297	0.0106674	337.639	364.104	down
	Luteolin 6-C-glucoside 8-C-arabinoside	1.24929	0.793686	0.0322277	400.017	610.188	down		L-Aspartic acid	1.5384	0.49123	0.00253775	30.7475	132.046	down
	(Â±)-4-Methylene-2-pyrrolidinecarboxylic acid	1.22451	0.782681	0.0338712	366.396	128.082	down		5,7,3'-Trihydroxy-4'-methoxyflavanone	1.60765	0.475937	0.000349237	380.474	300.081	down
	Benzyl beta-primeveroside	1.63117	0.765029	0.00154423	378.618	403.15	down		Gemcitabine	1.72669	0.474479	3.30534e-05	214.94	262.059	down
	PC(18:3(9Z,12Z,15Z)/18:2(9Z,12Z))	1.18504	0.755137	0.0386733	124.371	780.553	down		Gluconolactone	1.2967	0.473198	0.0224984	327.375	176.047	down
	5-Methylquinoxaline	1.33576	0.748559	0.0175523	70.0145	145.075	down		Pyrroloquinoline quinone	1.50996	0.46958	0.00515374	382.038	328.112	down
	PC(22:6(4Z,7Z,10Z,13Z,16Z,19Z)/20:5(5Z,8Z,11Z,14Z,17Z))	1.2241	0.744248	0.0304669	143.726	852.553	down		5-Thymidylic acid	1.46577	0.448085	0.00509377	28.4005	321.042	down
	PC(22:6(4Z,7Z,10Z,13Z,16Z,19Z)/15:0)	1.27378	0.741417	0.0266802	119.591	792.554	down		2-{[3,4-dihydroxy-2,5-bis(hydroxymethyl)oxolan-2-yl]oxy}-6-(hydroxymethyl)oxane-3,4,5-triol	1.61161	0.439606	0.000979842	374.858	340.123	down
	Daunorubicin	1.69767	0.739655	0.00045528	378.805	528.197	down		Betaine	1.24673	0.432068	0.0270975	277.517	116.036	down
	Prolyl-Threonine	1.22918	0.738883	0.0246058	298.991	217.118	down		Deoxyinosine	1.31789	0.431268	0.0187602	190.482	251.078	down
	DG(18:2(9Z,12Z)/18:3(6Z,9Z,12Z)/0:0)	1.32743	0.738411	0.0184151	33.17	615.498	down		4-Hydroxybenzoic acid	1.44066	0.420108	0.00400216	41.72	137.025	down
	Taurocholic acid	1.51454	0.737576	0.00528351	200.851	516.307	down		Beta-Glycerophosphoric acid	1.48931	0.398634	0.00664247	399.245	170.046	down
	PS(20:4(5Z,8Z,11Z,14Z)/22:6(4Z,7Z,10Z,13Z,16Z,19Z))	1.75362	0.728239	0.000148635	141.849	855.572	down		Indoleacrylic acid	1.62059	0.398582	0.00070641	123.23	186.056	down
	(E,E)-4,4''-Bi(N-4-hydroxycinnamoylserotonin)	1.62456	0.726044	0.00143031	378.917	643.271	down		5S-hydroxy-6E,8Z,11Z,14Z,17Z-eicosapentaenoic acid	1.27387	0.385179	0.0260766	210.186	317.175	down
	PC(20:5(5Z,8Z,11Z,14Z,17Z)/20:3(8Z,11Z,14Z))	1.54836	0.725089	0.00252563	121.627	830.568	down		Ouabain	1.41946	0.382293	0.00747397	192.622	582.313	down
	PC(15:0/18:2(9Z,12Z))	1.42747	0.723935	0.0104666	134.593	744.553	down		Succinic acid	1.3656	0.368654	0.0116051	401.279	116.037	down
	PC(20:3(5Z,8Z,11Z)/16:0)	1.70276	0.72206	0.000413509	125.677	784.58	down		Alclometasone	1.30531	0.362662	0.0154381	306.412	506.187	down
	Cinnamyl cinnamate	1.41044	0.716927	0.0104194	386.627	266.076	down		gamma-Glutamylcysteine	1.42493	0.360872	0.00555505	319.361	248.149	down
	PC(20:5(5Z,8Z,11Z,14Z,17Z)/22:5(4Z,7Z,10Z,13Z,16Z))	1.76751	0.716552	7.13437e-05	141.799	854.568	down		N6-Acetyl-L-lysine	1.50648	0.348351	0.00311125	399.747	187.072	down
	Procaterol	1.1996	0.711134	0.0406915	429.897	291.118	down		xi-2,3-Dihydro-2-oxo-1H-indole-3-acetic acid	1.61332	0.339502	0.00297646	210.343	190.053	down
	Pterosin K	1.2109	0.709423	0.0363638	335.127	267.088	down		N-Acetylglutamic acid	1.52413	0.338975	0.00219016	399.801	188.076	down
	(3R,8E)-3-Hydroxy-5,8-megastigmadien-7-one	1.28428	0.704418	0.0332736	583.069	209.153	down		3,4-Dihydro-6-hydroxy-2,5,7,8-tetramethyl-2H-1-benzopyran-2-carboxylic acid	1.55594	0.337217	0.00236036	403.587	249.108	down
	Demethylated antipyrine	1.14476	0.702701	0.0385804	165.327	176.056	down		3-Indolebutyric acid	1.66052	0.325976	7.66624e-05	26.7475	202.025	down
	Glycerophosphocholine	1.38625	0.702371	0.0110602	376.212	257.123	down		LysoPE(18:1(9Z)/0:0)	1.37012	0.305618	0.015787	188.698	477.321	down
	Glycylalanylprolylmethionylphenylalanylvalinamide	1.30465	0.69825	0.0197462	458.642	621.301	down		Phenyllactic acid	1.54392	0.281418	0.00367257	130.3	165.056	down
	Fusarochromanone	1.2231	0.696504	0.0409874	26.761	293.153	down		Protocatechuic acid	1.70895	0.278008	0.000104149	28.3345	153.019	down
	LysoPC(20:3(5Z,8Z,11Z))	1.58518	0.693621	0.00550848	194.149	547.355	down		Glycocholic acid	1.6629	0.270867	0.00048997	259.101	464.3	down
	5-Methylcytidine	1.72799	0.692134	0.000261903	235.529	258.108	down		N-Acetyl-L-alanine	1.60929	0.264645	0.00116098	379.218	130.051	down
	Cerulenin	1.29832	0.685733	0.0186642	222.422	224.128	down		(R)-lipoic acid	1.71813	0.263448	2.19922e-05	329.658	223.061	down
	PC(20:3(5Z,8Z,11Z)/20:5(5Z,8Z,11Z,14Z,17Z))	1.83766	0.683079	4.15697e-05	143.739	830.569	down		Indolelactic acid	1.22052	0.254805	0.0437129	168.25	204.066	down
	Deoxycytidine	1.29513	0.669195	0.0227629	244.018	229.055	down		Hepoxilin B3	1.6999	0.236448	5.03495e-05	215.056	335.114	down
	4-Aminohippuric acid	1.32124	0.66869	0.0185698	385.328	184.072	down		Delta-12-Prostaglandin J2	1.41285	0.223751	0.0147543	214.504	334.063	down
	Artemoin A	1.30159	0.668423	0.034408	611.154	552.506	down		5,7-Dihydroxyflavone	1.7477	0.220897	3.46664e-05	26.968	253.047	down
	PC(22:5(4Z,7Z,10Z,13Z,16Z)/16:0)	1.82986	0.665399	2.23124e-05	146.334	808.582	down		N-Acetyl-L-methionine	1.44203	0.216512	0.00876074	332.69	190.054	down
	1-Methyladenosine	1.83572	0.664464	0.000327698	247.908	282.048	down		Pirenzepine	1.75025	0.196196	3.29738e-05	25.2765	350.004	down
	PC(16:0/15:0)	1.35998	0.664394	0.0201912	155.343	720.553	down		Prostaglandin B1	1.70162	0.173545	3.42499e-05	117.528	336.108	down
	PC(20:4(5Z,8Z,11Z,14Z)/14:0)	1.36453	0.663522	0.0232858	182.18	753.591	down		12-Keto-leukotriene B4	1.79226	0.167004	2.63404e-05	28.958	333.042	down
	1,3-Diacetoxy-4,6,12-tetradecatriene-8,10-diyne	1.51313	0.65985	0.00352962	371.958	300.178	down		2,6-Di-tert-butyl-4-methylphenol	1.67119	0.152797	0.000872667	35.853	218.996	down
	Tolmetin	1.29711	0.657939	0.03205	235.545	280.09	down		Gingerol	1.57617	0.121841	0.00301702	149.614	293.139	down
	SM(d16:1/24:1(15Z))	1.54112	0.657534	0.00803192	126.669	785.585	down		Luteolin 7-galactoside	1.54499	0.115144	0.00472107	399.457	446.138	down
	Phenylbutazone	1.37088	0.657288	0.015355	429.882	309.129	down		Puerarin	1.78789	0.100913	2.01628e-05	27.345	414.962	down
	Yuccaol C	1.32064	0.648559	0.0192355	25.1955	542.399	down		Quinolinic acid	1.79733	0.0868198	7.4485e-05	27.3445	166	down
	N2-gamma-Glutamylglutamine	1.42019	0.642485	0.00929342	430.347	276.119	down		Repaglinide	1.68258	0.0780003	0.000839706	24.5765	450.94	down
	Vignatic acid B	1.65815	0.637002	0.00127204	198.82	519.327	down		Pentostatin	1.80538	0.0591766	4.96803e-05	25.094	268.037	down
	5-Methyltetrahydropteroyltri-L-glutamate	1.75777	0.636742	0.000122929	401.4	641.256	down		Kinetin	1.78666	0.0558479	5.0997e-05	25.099	214.477	down
	5-Hydroxy-L-tryptophan	1.18185	0.636061	0.047938	36.381	220.17	down		Sulfamethoxazole	1.7913	0.0474257	5.39121e-05	27.759	252.042	down
	Alanyl-Asparagine	1.29383	0.630094	0.0262611	358.169	203.138	down		alpha-Tocopherol	1.73794	0.0340492	0.000484261	25.61	428.957	down
	4-Amino-1-piperidinecarboxylic acid	1.42085	0.623828	0.0087624	278.474	145.105	down		Tetracosanoic acid	1.54216	0.0275836	0.00455103	45.474	367.284	down
	PC(18:3(9Z,12Z,15Z)/14:0)	1.21469	0.623463	0.0347176	152.565	728.523	down
	1,1'-[1,12-Dodecanediylbis(oxy)]bisbenzene	1.84573	0.623123	5.25822e-06	234.904	356.076	down
	PC(22:4(7Z,10Z,13Z,16Z)/20:5(5Z,8Z,11Z,14Z,17Z))	1.87596	0.621109	2.96777e-06	142.808	856.582	down
	1,2-Epoxy-1,2,7,7',8,8',11,12-octahydro-psi,psi-carotene	1.50954	0.612611	0.00430759	140.636	559.47	down
	Aldosterone	1.1765	0.608985	0.0468941	29.9715	361.198	down
	Hydroxyprolyl-Histidine	1.26534	0.60734	0.0284213	314.01	269.96	down
	PS(18:2(9Z,12Z)/22:2(13Z,16Z))	1.48887	0.600953	0.00596113	125.367	839.594	down
	PA(22:6(4Z,7Z,10Z,13Z,16Z,19Z)/22:2(13Z,16Z))	1.49601	0.599626	0.00896863	150.833	801.62	down
	LysoPI(18:0/0:0)	1.2559	0.598498	0.0414111	235.698	600.351	down
	Bortezomib	1.2808	0.594368	0.0376266	44.703	366.301	down
	PC(20:5(5Z,8Z,11Z,14Z,17Z)/20:2(11Z,14Z))	1.93343	0.59029	1.59693e-06	144.487	833.587	down
	PC(22:5(7Z,10Z,13Z,16Z,19Z)/22:6(4Z,7Z,10Z,13Z,16Z,19Z))	1.7129	0.585796	0.000784555	141.963	879.576	down
	PS(20:0/20:5(5Z,8Z,11Z,14Z,17Z))	1.62924	0.585738	0.00146038	145.914	838.626	down
	N-a-Acetyl-L-arginine	1.38484	0.583121	0.00990602	372.911	216.133	down
	1-(Hydroxymethyl)-5,5-dimethyl-2,4-imidazolidinedione	1.79803	0.582157	0.000104293	392.276	159.076	down
	Carbidopa	1.71557	0.581991	0.000261353	297.276	227.102	down
	N-Benzoylanthranilic acid	1.83196	0.581259	2.66916e-05	278.469	241.173	down
	Citrulline	1.41987	0.58096	0.0132513	371.386	176.091	down
	(Â±)-Tryptophan	1.2084	0.580671	0.0336425	262.433	205.096	down
	Oxacillin	1.52213	0.580443	0.00420461	28.1585	402.066	down
	PC(18:1(11Z)/14:1(9Z))	1.50079	0.579609	0.00532254	135.32	730.536	down
	1H-Indole-3-carboxaldehyde	1.43764	0.579376	0.0105638	79.049	147.054	down
	PS(22:6(4Z,7Z,10Z,13Z,16Z,19Z)/22:4(7Z,10Z,13Z,16Z))	1.89025	0.576499	1.99068e-06	140.791	883.606	down
	Dethiobiotin	1.20619	0.574575	0.0405991	413.709	229.079	down
	PC(22:2(13Z,16Z)/15:0)	1.80383	0.573815	0.000289035	124.127	799.601	down
	N5-(4-Methoxybenzyl)glutamine	1.19938	0.573418	0.0454174	394.35	267.095	down
	PC(18:1(9Z)/14:1(9Z))	1.73918	0.573142	0.000243609	153.299	731.54	down
	4-Imidazolone-5-propionic acid	1.3814	0.569303	0.018518	369.466	156.101	down
	Calystegin A3	1.16889	0.567357	0.0384459	40.665	160.076	down
	Doxorubicin	1.6908	0.565626	0.00206213	348.466	544.033	down
	PA(22:0/20:1(11Z))	1.49094	0.56353	0.00440816	150.679	788.607	down
	PC(20:2(11Z,14Z)/20:5(5Z,8Z,11Z,14Z,17Z))	1.81381	0.55983	3.33026e-05	105.741	832.583	down
	2-Hydroxy-3-methyl-4H-pyran-4-one O-(6E-cinnamoyl-b-D-glucoside)	1.35919	0.559521	0.0108925	316.143	419.124	down
	N-Desmethylaminopyrine	1.24663	0.55228	0.0389248	373.446	218.051	down
	Tetrahydrofurfuryl cinnamate	1.5529	0.549564	0.00329768	444.05	233.113	down
	Sucrose	1.53306	0.546348	0.00682746	339.374	365.154	down
	Cotinine N-oxide	1.47609	0.545912	0.00608139	253.429	193.097	down
	PC(20:4(8Z,11Z,14Z,17Z)/14:0)	1.40753	0.541001	0.0101088	126.691	755.541	down
	Pyrimethamine	1.52209	0.53976	0.00373527	426.585	248.132	down
	PE(22:5(7Z,10Z,13Z,16Z,19Z)/22:2(13Z,16Z))	1.75383	0.536273	0.000225483	142.957	846.598	down
	Calcipotriol	1.78319	0.534583	0.000484065	84.139	413.305	down
	Cytarabine	1.13843	0.527972	0.0438568	245.162	244.964	down
	(R)-1-O-[b-D-Glucopyranosyl-(1->6)-b-D-glucopyranoside]-1,3-octanediol	1.401	0.527309	0.0106468	27.991	470.24	down
	Chlorosesamone	1.37267	0.526329	0.0206221	325.478	292.083	down
	PC(22:6(4Z,7Z,10Z,13Z,16Z,19Z)/22:4(7Z,10Z,13Z,16Z))	1.64056	0.523337	0.0012447	113.609	881.599	down
	(E,E)-Piperlonguminine	1.29818	0.521821	0.0190352	392.296	273.164	down
	LysoPE(16:1(9Z)/0:0)	1.63601	0.519958	0.00203576	203.361	451.302	down
	Aspartyl-Valine	1.54972	0.515414	0.00328528	458.936	232.118	down
	1-O-Hexadecyl-2-O-dihomogammalinolenoylglycero-3-phosphocholine	1.3109	0.508849	0.0263023	147.404	770.597	down
	Choline	1.56356	0.501739	0.00623661	305.629	104.071	down
	Asymmetric dimethylarginine	1.89855	0.499675	9.96063e-06	483.992	203.15	down
	D-Glutamine	1.60311	0.499035	0.00163439	357.392	147.095	down
	Pyridoxal	1.17071	0.497095	0.0464786	137.161	167.093	down
	Muconin	1.57141	0.494385	0.00351982	242.484	623.338	down
	5-Acetamidovalerate	1.8042	0.494328	0.000169665	367.685	160.107	down
	PC(18:1(11Z)/15:0)	1.66182	0.486626	0.00443033	153.127	746.567	down
	PC(20:5(5Z,8Z,11Z,14Z,17Z)/18:0)	1.58017	0.485446	0.00258127	115.785	808.582	down
	PC(18:3(6Z,9Z,12Z)/15:0)	1.51383	0.48384	0.012891	152.618	742.537	down
	1-[(2,5-Dimethylphenyl)azo]-2-naphthalenol	1.44975	0.48051	0.0135382	392.085	277.085	down
	7-Aminomethyl-7-carbaguanine	1.53281	0.480249	0.00725188	440.899	180.087	down
	1-Methylhypoxanthine	1.5269	0.469281	0.00299308	106.791	151.061	down
	8-(1,2-dihydroxy-3-methylbut-3-en-1-yl)-7-methoxy-2H-chromen-2-one	1.33942	0.467335	0.0177283	392.703	294.143	down
	PA(22:2(13Z,16Z)/22:0)	1.19175	0.467231	0.0408867	119.264	813.612	down
	6-Methyladenine	1.38519	0.465313	0.00841466	242.835	150.077	down
	Threoninyl-Leucine	1.74237	0.464155	0.000200439	476.776	233.149	down
	PC(18:4(6Z,9Z,12Z,15Z)/16:0)	1.60015	0.463802	0.00214179	182.314	754.593	down
	Oxazepam	1.38282	0.462641	0.0155244	329.245	286.067	down
	1-[(5-Amino-5-carboxypentyl)amino]-1-deoxyfructose	1.78233	0.458913	0.0001635	469.246	309.165	down
	Dofetilide	1.45427	0.458744	0.0146553	456.478	442.15	down
	Trimethylamine N-oxide	1.67034	0.454831	0.000709953	333.649	76.0769	down
	PC(18:2(9Z,12Z)/15:0)	1.91953	0.451132	1.07097e-05	152.655	744.552	down
	Aspartyl-Alanine	1.73375	0.450488	0.000171386	382.688	204.117	down
	PC(20:3(5Z,8Z,11Z)/14:1(9Z))	1.84075	0.449425	1.83279e-05	126.282	754.537	down
	p-Coumaroyl 3-hydroxytyrosine	1.38031	0.447021	0.0232523	337.925	343.151	down
	Nicotinic acid mononucleotide	1.54495	0.439017	0.0088607	327.448	256.081	down
	5,7-Dihydroxy-6,8-dimethylflavanone	1.64451	0.436785	0.00373604	405.146	284.124	down
	Demethylcalabaxanthone	1.51231	0.430233	0.0127417	439.741	378.197	down
	Methoxypyrazine	1.29949	0.429531	0.0240591	29.1825	110.061	down
	7E-Mycosinyl acetate	1.55585	0.426632	0.00330847	278.464	256.342	down
	8-Deoxy-11-hydroxy-13-chlorogrosheimin	1.49608	0.422519	0.0056366	319.088	298.177	down
	Dihydrosuberenol	1.45494	0.417896	0.0112384	29.2245	264.113	down
	Monoethylhexyl phthalic acid	1.52585	0.417659	0.00996019	430.39	280.138	down
	Licochalcone B	1.2742	0.416285	0.0264729	465.44	287.135	down
	PC(P-18:0/18:1(11Z))	1.34254	0.415605	0.0313381	151.315	773.587	down
	Ganglioside GA2 (d18:1/9Z-18:1)	1.88389	0.412793	3.38103e-05	194.478	1091.7	down
	N2-(gamma-Glutamyl)-4-carboxyphenylhydrazine	1.45997	0.408912	0.00884115	338.735	281.142	down
	Urocanic acid	1.36175	0.408804	0.0201972	290.97	139.058	down
	Symmetric dimethylarginine	1.76381	0.406151	0.000106982	483.835	204.153	down
	PC(20:2(11Z,14Z)/15:0)	1.53762	0.405781	0.00594888	130.911	772.584	down
	Norizalpinin	1.67316	0.398778	0.000960362	27.738	270.079	down
	PC(20:4(5Z,8Z,11Z,14Z)/18:3(6Z,9Z,12Z))	1.50293	0.393633	0.00490541	177.441	804.61	down
	5-Nonadecyl-1,3-benzenediol	1.63156	0.391157	0.00181174	217.304	414.3	down
	PA(20:0/22:4(7Z,10Z,13Z,16Z))	1.57887	0.387522	0.00637924	123.707	781.556	down
	Prolyl-Hydroxyproline	1.55532	0.384056	0.0103732	400.214	229.118	down
	Koeniginequinone B	1.76615	0.375602	0.000600193	25.436	272.064	down
	PE(22:6(4Z,7Z,10Z,13Z,16Z,19Z)/20:0)	1.51891	0.365255	0.00866978	113.155	820.584	down
	1H-Indol-3-ylacetyl-myo-inositol	1.64313	0.364894	0.000622959	30.062	338.114	down
	Fenoprofen glucuronide	1.60088	0.359562	0.00609597	277.846	418.152	down
	LysoPC(22:2(13Z,16Z))	1.50888	0.357907	0.00955503	165.327	576.47	down
	Trigonelline	1.80244	0.354208	0.000134174	290.742	138.055	down
	Phenylalanyl-Glycine	1.3304	0.353193	0.0247921	297.393	223.092	down
	LysoPE(0:0/20:4(5Z,8Z,11Z,14Z))	1.68256	0.351261	0.000626223	247.913	502.189	down
	3'-AMP	1.50025	0.347724	0.0134134	29.929	348.057	down
	Uridine	1.37763	0.339743	0.0307814	162.952	244.118	down
	Prolylhydroxyproline	1.68658	0.338025	0.00323706	422.737	229.118	down
	PE(20:1(11Z)/22:5(4Z,7Z,10Z,13Z,16Z))	1.90422	0.334505	2.25461e-07	145.816	820.585	down
	Folic acid	1.36325	0.333501	0.012734	24.561	442.135	down
	Streptozocin	1.55206	0.326112	0.0106293	330.612	266.122	down
	Norfluoxetine glucuronide	1.33157	0.321718	0.0217228	452.334	471.218	down
	8-Hydroxyhesperetin 7-[6-acetylglucosyl-(1->2)-glucoside]	1.59051	0.320967	0.00181221	399.774	683.196	down
	11-Hydroxyprogesterone 11-glucuronide	1.26578	0.31724	0.0317845	259.681	506.271	down
	Melibiose	1.87257	0.312813	1.5328e-05	27.45	381.084	down
	PC(20:2(11Z,14Z)/22:4(7Z,10Z,13Z,16Z))	1.91966	0.308665	5.86985e-06	144.592	862.629	down
	2-Pyridylacetic acid	1.46126	0.30562	0.00454569	290.122	137.626	down
	8-Methoxykynurenate	1.71159	0.290165	0.00199663	26.757	220.063	down
	Rubraflavone A	1.39751	0.276164	0.0265738	381.233	408.147	down
	DG(22:6(4Z,7Z,10Z,13Z,16Z,19Z)/16:1(9Z)/0:0)	1.37691	0.272799	0.0196827	176.305	640.442	down
	Bexarotene	1.83368	0.268924	1.74113e-05	26.7625	349.215	down
	Zanamivir	1.50296	0.267604	0.0103408	319.002	333.113	down
	2-(2-Methylbutanoyl)-9-(3-methyl-2E-pentenoyl)-2b,9a-dihydroxy-4Z,10(14)-oplopadien-3-one	1.71639	0.260444	0.00175557	258.951	431.298	down
	Butyrylcarnitine	1.26149	0.257928	0.0357091	268.424	231.392	down
	6-Hydroxy-5-methoxyindole glucuronide	1.8821	0.251807	1.14988e-05	300.187	340.103	down
	Cichoriin	1.53919	0.249231	0.00719195	456.358	340.179	down
	PC(20:4(8Z,11Z,14Z,17Z)/22:4(7Z,10Z,13Z,16Z))	1.93379	0.247289	3.14684e-06	143.7	858.598	down
	PC(22:6(4Z,7Z,10Z,13Z,16Z,19Z)/20:2(11Z,14Z))	1.5859	0.238881	0.00608564	102.752	858.599	down
	Formononetin 7-O-glucuronide	1.47945	0.238256	0.0171998	257.023	444.311	down
	Histidinyl-Methionine	1.84409	0.237259	0.000288585	416.068	286.14	down
	Maltohexaose	1.57661	0.226164	0.0034365	399.802	1013.3	down
	Aminophenazone	1.87076	0.225971	2.40217e-05	367.055	231.145	down
	PC(P-18:0/22:5(4Z,7Z,10Z,13Z,16Z))	1.66774	0.214839	0.0023438	143.161	820.619	down
	Phlorisobutyrophenone 2-glucoside	1.29563	0.205067	0.0372609	445.264	358.159	down
	Isobutyryl-L-carnitine	1.39209	0.20249	0.0209237	256.378	232.117	down
	3-(3,4-dihydroxyphenyl)prop-2-enoic acid	1.79555	0.196549	3.8331e-05	203.374	180.065	down
	Clofarabine	1.58017	0.194089	0.00942595	26.7555	304.064	down
	Cohibin A	1.74525	0.172033	0.00214004	194.161	549.373	down
	Acetyl-N-formyl-5-methoxykynurenamine	1.45357	0.171385	0.0172415	454.736	264.127	down
	Neotrehalose	1.3899	0.17033	0.0291137	422.852	364.121	down
	LysoPC(20:2(11Z,14Z))	1.91055	0.158924	9.16697e-05	194.075	548.369	down
	LysoPC(22:1(13Z))	1.9555	0.130259	2.36526e-09	161.843	577.482	down
	Genistein	1.83112	0.121808	0.000481613	25.865	271.06	down
	Sitagliptin	1.88916	0.120114	3.32651e-05	27.282	408.111	down
	Ketorolac	1.94129	0.115513	7.10106e-06	27.3695	256.068	down
	3a,7a-Dihydroxy-5b-cholestane	1.8346	0.114376	0.000575461	167.029	405.372	down
	Ononin	1.42639	0.110698	0.0215057	304.04	432.045	down
	1-Methylnicotinamide	1.71689	0.103297	0.0018879	291.679	137.071	down
	Apigenin 7-sulfate	1.8827	0.089058	0.00020223	25.4435	351.017	down
	Avenanthramide C	1.87911	0.0735306	0.000197368	27.393	316.067	down
	Biochanin A	1.76922	0.0501112	0.00171081	27.367	285.076	down
	Oxonantenine	1.94335	0.0380085	5.86379e-06	27.369	336.025	down
	Ginkgolide C	1.86476	0.0348725	0.000320143	24.561	441.132	down
	Albanin D	1.87705	0.0285645	0.000205225	166.832	406.376	down

## Sheet: Table S6 
Table S6 Untargeted and targeted analysis of serum amino acids at 4 and 8 wpi in clonorchiasis.
Metabolites (μmol/L)	Targeted analysis		Untargeted analysis
	(4 wpi /4 con)	(8 wpi /8 con)	(4 wpi /4 con)	(8 wpi /8 con)
Alanine	－	－
Aminbutyric acid	↓	↓	－	－
γ-aminobutyric acid	↓	－	－	－
Arginine	－	－	↑	－
Asparagine	－	－	undetected	undetected
Citrulline	↑	↓	－	↓
Creatinine	－	↑	－	↑
Creatine	↑	↓	－	－
Dimethylglycine	↓	↓	undetected	undetected
Glutamate	↓	↓	－	↓
Glutamine	－	↓	↑	↓
Glycine	↑	－	undetected	undetected
Histidine	－	－	－	－
4-Hydroxy-L-proline	↓	↓	－	－
Isoleucine	↑	－	－	－
Leucine	↑	↓	－	－
Lysine	－	↓	undetected	undetected
Methionine	－	－	－	－
Phenylalanine	－	－	－	－
Proline	－	－	－	－
Serine	－	－	undetected	undetected
Threonine	－	↑	－	↑
Tryptophan	－	－	－	－
Tyrosine	－	－	undetected	undetected
Valine	↑	↓	－	－

## Sheet: Table S7 
Table S7 List of metabolic pathways enriched by differentially expressed amino acids in targeted metabolomics
Metabolic pathway	Total	Hits	Raw P-value	-Log10(P)	Impact
Aminoacyl-tRNA biosynthesis	48	8	2.5928e-10	9.58623	0
Valine, leucine and isoleucine biosynthesis	8	4	1.583e-07	6.80052	0
Glycine, serine and threonine metabolism	34	4	9.3811e-05	4.02775	0.36267
Arginine biosynthesis	14	3	0.00013335	3.87501	0.34518
D-Glutamine and D-glutamate metabolism	6	2	0.00085482	3.06813	0.5
Nitrogen metabolism	6	2	0.00085482	3.06813	0
Glyoxylate and dicarboxylate metabolism	32	3	0.0016753	2.77591	0.10582
Valine, leucine and isoleucine degradation	40	3	0.0032185	2.49235	0
Glutathione metabolism	28	2	0.019541	1.70905	0.10839
Alanine, aspartate and glutamate metabolism	28	2	0.019541	1.70905	0.3109
Porphyrin and chlorophyll metabolism	30	2	0.02229	1.65189	0
Arginine and proline metabolism	38	2	0.03477	1.4588	0.09812
Biotin metabolism	10	1	0.076958	1.11375	0
Butanoate metabolism	15	1	0.11337	0.945502	0
Histidine metabolism	16	1	0.12049	0.919049	0
Pantothenate and CoA biosynthesis	19	1	0.14154	0.849121	0
Lysine degradation	25	1	0.18226	0.739309	0
Pyrimidine metabolism	39	1	0.27049	0.567849	0
Primary bile acid biosynthesis	46	1	0.31125	0.506891	0.02239
Purine metabolism	66	1	0.41649	0.380395	0
Metabolic pathways with P< 0.05 and impact> 0.1 are highlighted in blue

## Sheet: Table S8 
Table S8 Summary of the pathway analysis using MetaboAnalyst during different infection groups in ESI+ mode and ESI− mode based on untargeted metabolomics
Infection group	Metabolic pathway	Total	Hits	Raw P-value	-Log(P)	Impact
POS 4 wpi-4 con	D-Glutamine and D-glutamate metabolism	6	2	0.0011744	2.93018	0
	Glycerophospholipid metabolism	36	2	0.04207	1.37603	0.11182
	Linoleic acid metabolism	5	1	0.045595	1.34108	0
	Nitrogen metabolism	6	1	0.054479	1.26377	0
	Primary bile acid biosynthesis	46	2	0.06556	1.18336	0.02285
	alpha-Linolenic acid metabolism	13	1	0.11455	0.941005	0
	Arginine biosynthesis	14	1	0.12284	0.91066	0
	Nicotinate and nicotinamide metabolism	15	1	0.13105	0.882563	0
	Histidine metabolism	16	1	0.13919	0.856392	0
	Alanine, aspartate and glutamate metabolism	28	1	0.23154	0.635374	0.11378
	Glyoxylate and dicarboxylate metabolism	32	1	0.26021	0.584676	0
	Glycine, serine and threonine metabolism	34	1	0.27418	0.561964	0.04655
	Arachidonic acid metabolism	36	1	0.28789	0.540773	0
	Pyrimidine metabolism	39	1	0.30802	0.511421	0
	Aminoacyl-tRNA biosynthesis	48	1	0.36527	0.437386	0
	Purine metabolism	66	1	0.46682	0.330851	0
POS 8 wpi-8 con	Glycerophospholipid metabolism	36	5	0.063464	1.19747	0.29027
	Histidine metabolism	16	3	0.068922	1.16164	0.26229
	Nicotinate and nicotinamide metabolism	15	2	0.23142	0.635599	0.32895
	Linoleic acid metabolism	5	1	0.27018	0.568347	0
	Starch and sucrose metabolism	18	2	0.30113	0.521246	0.05023
	D-Glutamine and D-glutamate metabolism	6	1	0.31482	0.501938	0
	Sphingolipid metabolism	21	2	0.36984	0.431986	0.04462
	Valine, leucine and isoleucine biosynthesis	8	1	0.39616	0.402129	0
	Taurine and hypotaurine metabolism	8	1	0.39616	0.402129	0
	One carbon pool by folate	9	1	0.43317	0.363342	0
	Vitamin B6 metabolism	9	1	0.43317	0.363342	0.4902
	Tryptophan metabolism	41	3	0.46172	0.335621	0.27399
	alpha-Linolenic acid metabolism	13	1	0.56007	0.251758	0
	Glycosylphosphatidylinositol (GPI)-anchor biosynthesis	14	1	0.58713	0.231266	0.00399
	Arginine biosynthesis	14	1	0.58713	0.231266	0.22843
	Glycine, serine and threonine metabolism	34	2	0.62526	0.203939	0.02408
	Retinol metabolism	16	1	0.63639	0.196277	0.22754
	Arachidonic acid metabolism	36	2	0.65678	0.18258	0
	Pentose and glucuronate interconversions	18	1	0.67984	0.167593	0.14062
	Pyrimidine metabolism	39	2	0.7001	0.15484	0.02089
	Ether lipid metabolism	20	1	0.71814	0.143791	0
	beta-Alanine metabolism	21	1	0.73556	0.133382	0
	Primary bile acid biosynthesis	46	2	0.78388	0.10575	0.05009
	Aminoacyl-tRNA biosynthesis	48	2	0.80376	0.0948736	0
	Folate biosynthesis	27	1	0.81981	0.0862868	0
	Galactose metabolism	27	1	0.81981	0.0862868	0.03888
	Cysteine and methionine metabolism	33	1	0.87741	0.0567974	0.02089
	Purine metabolism	66	1	0.98569	0.00625965	0.06986
	Steroid hormone biosynthesis	77	1	0.99309	0.00301139	0.00653
POS 8 wpi-4 wpi	Histidine metabolism	16	4	0.004557	2.34132	0.62294
	Linoleic acid metabolism	5	2	0.018324	1.73698	0
	Nicotinate and nicotinamide metabolism	15	3	0.026987	1.56885	0.32895
	Glycerophospholipid metabolism	36	4	0.075036	1.12473	0.24213
	Primary bile acid biosynthesis	46	4	0.14934	0.825824	0.08333
	D-Glutamine and D-glutamate metabolism	6	1	0.24204	0.616113	0
	Sphingolipid metabolism	21	2	0.24371	0.613127	0.04462
	Taurine and hypotaurine metabolism	8	1	0.3091	0.509901	0
	alpha-Linolenic acid metabolism	13	1	0.45222	0.34465	0
	Glycosylphosphatidylinositol (GPI)-anchor biosynthesis	14	1	0.47712	0.321372	0.00399
	Arachidonic acid metabolism	36	2	0.48912	0.310585	0
	Butanoate metabolism	15	1	0.5009	0.300249	0.03175
	Retinol metabolism	16	1	0.52362	0.280984	0.22754
	Pentose and glucuronate interconversions	18	1	0.56604	0.247153	0.14062
	Ether lipid metabolism	20	1	0.60473	0.218438	0.08434
	beta-Alanine metabolism	21	1	0.62278	0.205665	0
	Aminoacyl-tRNA biosynthesis	48	2	0.64757	0.188713	0
	Alanine, aspartate and glutamate metabolism	28	1	0.7283	0.13769	0.04808
	Glycine, serine and threonine metabolism	34	1	0.79516	0.0995455	0
	Purine metabolism	66	2	0.81038	0.0913113	0.07103
	Biosynthesis of unsaturated fatty acids	36	1	0.81362	0.0895784	0
	Arginine and proline metabolism	38	1	0.83044	0.0806917	0.0778
	Pyrimidine metabolism	39	1	0.83828	0.0766109	0.01584
	Steroid biosynthesis	42	1	0.85971	0.065648	0.0282
	Steroid hormone biosynthesis	77	1	0.97389	0.0114901	0.00662
NEG 4 wpi-4 con	Arginine and proline metabolism	38	2	0.015717	1.80363	0.05786
	Primary bile acid biosynthesis	46	2	0.02265	1.64493	0.02239
	Taurine and hypotaurine metabolism	8	1	0.041729	1.37956	0.42857
	Arginine biosynthesis	14	1	0.072017	1.14256	0.07614
	Citrate cycle (TCA cycle)	20	1	0.10146	0.993705	0.04634
	Pyruvate metabolism	22	1	0.1111	0.954286	0.20684
	Glycolysis / Gluconeogenesis	26	1	0.13009	0.885756	0.10044
	Alanine, aspartate and glutamate metabolism	28	1	0.13945	0.855581	0
	Glyoxylate and dicarboxylate metabolism	32	1	0.15792	0.801563	0
	Cysteine and methionine metabolism	33	1	0.16248	0.7892	0
	Glycine, serine and threonine metabolism	34	1	0.16702	0.777232	0
	Glycerophospholipid metabolism	36	1	0.17603	0.754413	0.04701
	Tyrosine metabolism	42	1	0.20256	0.693446	0
	Aminoacyl-tRNA biosynthesis	48	1	0.22835	0.641399	0
NEG 8 wpi-8 con	Arginine biosynthesis	14	5	0.0027021	2.5683	0.17766
	Alanine, aspartate and glutamate metabolism	28	6	0.016143	1.79202	0.64263
	Pyrimidine metabolism	39	7	0.024689	1.6075	0.28071
	Nitrogen metabolism	6	2	0.070528	1.15164	0
	D-Glutamine and D-glutamate metabolism	6	2	0.070528	1.15164	0.5
	Butanoate metabolism	15	3	0.10012	0.999479	0
	Glutathione metabolism	28	4	0.15926	0.797893	0.05135
	Pentose phosphate pathway	21	3	0.21151	0.674669	0.05183
	Nicotinate and nicotinamide metabolism	15	2	0.3188	0.496482	0
	Synthesis and degradation of ketone bodies	5	1	0.3276	0.484656	0
	Histidine metabolism	16	2	0.34768	0.45882	0
	Fructose and mannose metabolism	18	2	0.40411	0.3935	0.10766
	Glyoxylate and dicarboxylate metabolism	32	3	0.4459	0.350763	0.07937
	Lipoic acid metabolism	8	1	0.47043	0.327505	0
	Taurine and hypotaurine metabolism	8	1	0.47043	0.327505	0.42857
	Ascorbate and aldarate metabolism	10	1	0.5485	0.260823	0.25
	Caffeine metabolism	12	1	0.61514	0.211026	0.69231
	Galactose metabolism	27	2	0.62281	0.205644	0.06812
	Glycerolipid metabolism	16	1	0.72055	0.142336	0.09346
	Aminoacyl-tRNA biosynthesis	48	3	0.72323	0.140724	0
	Glycine, serine and threonine metabolism	34	2	0.74648	0.126982	0.06902
	Starch and sucrose metabolism	18	1	0.76195	0.118074	0.05023
	Pentose and glucuronate interconversions	18	1	0.76195	0.118074	0.125
	Arachidonic acid metabolism	36	2	0.77483	0.110794	0.0212
	Pantothenate and CoA biosynthesis	19	1	0.78031	0.107733	0
	Amino sugar and nucleotide sugar metabolism	37	2	0.78795	0.103501	0.0549
	Citrate cycle (TCA cycle)	20	1	0.79727	0.0983946	0.03273
	Arginine and proline metabolism	38	2	0.8004	0.0966929	0.19663
	beta-Alanine metabolism	21	1	0.81293	0.0899468	0
	Pyruvate metabolism	22	1	0.82739	0.0822897	0.08398
	Propanoate metabolism	23	1	0.84073	0.0753435	0
	Lysine degradation	25	1	0.86444	0.0632651	0.14085
	Glycolysis / Gluconeogenesis	26	1	0.87494	0.0580217	0.00084
	Primary bile acid biosynthesis	46	2	0.87884	0.0560902	0.04524
	Purine metabolism	66	3	0.89289	0.049202	0.00613
	Inositol phosphate metabolism	30	1	0.90948	0.0412068	0
	Porphyrin and chlorophyll metabolism	30	1	0.90948	0.0412068	0
	Steroid hormone biosynthesis	77	3	0.94362	0.0252029	0.02188
	N-Glycan biosynthesis	41	1	0.96296	0.0163918	0
NEG 8 wpi-4 wpi	Arginine biosynthesis	14	3	0.024085	1.61825	0.17766
	alpha-Linolenic acid metabolism	13	2	0.11902	0.92438	0.33333
	Glutathione metabolism	28	3	0.13707	0.863058	0.02675
	Butanoate metabolism	15	2	0.15111	0.820707	0
	Nicotinate and nicotinamide metabolism	15	2	0.15111	0.820707	0
	Histidine metabolism	16	2	0.16774	0.775363	0
	Synthesis and degradation of ketone bodies	5	1	0.21165	0.674382	0
	Linoleic acid metabolism	5	1	0.21165	0.674382	0
	Biosynthesis of unsaturated fatty acids	36	3	0.2315	0.635449	0
	Arachidonic acid metabolism	36	3	0.2315	0.635449	0.35412
	Nitrogen metabolism	6	1	0.24834	0.604953	0
	D-Glutamine and D-glutamate metabolism	6	1	0.24834	0.604953	0.5
	Alanine, aspartate and glutamate metabolism	28	2	0.37613	0.424662	0.42068
	Ascorbate and aldarate metabolism	10	1	0.37901	0.421349	0.25
	Aminoacyl-tRNA biosynthesis	48	3	0.38662	0.412716	0
	Caffeine metabolism	12	1	0.43567	0.360842	0.69231
	Arginine and proline metabolism	38	2	0.53431	0.272207	0.19663
	Pyrimidine metabolism	39	2	0.54861	0.260736	0.05986
	Pentose and glucuronate interconversions	18	1	0.57682	0.23896	0.125
	Pantothenate and CoA biosynthesis	19	1	0.59668	0.224259	0
	beta-Alanine metabolism	21	1	0.6337	0.198116	0
	Steroid hormone biosynthesis	77	3	0.70622	0.15106	0.02188
	Inositol phosphate metabolism	30	1	0.76288	0.117544	0
	Porphyrin and chlorophyll metabolism	30	1	0.76288	0.117544	0
	Glyoxylate and dicarboxylate metabolism	32	1	0.7848	0.105241	0
	Cysteine and methionine metabolism	33	1	0.795	0.0996329	0.10446
	Purine metabolism	66	2	0.82327	0.0844577	0.07599
	Tryptophan metabolism	41	1	0.86115	0.0649212	0
	Primary bile acid biosynthesis	46	1	0.89128	0.0499858	0
Metabolic pathways with P< 0.05 and impact> 0.1 are highlighted in blue

## Sheet: Table S9 
Table S9 Analysis of top 10 metabolic pathways based on up-regulated and down-regulated metabolites identified during C. sinensis infection
Pathway analysis of up-regulate metabolites							Pathway analysis of down-regulate metabolites
Infection group	Pathways name	Total	Hits	P-value	-Log10(P)	Impact	Infection group	Pathways name	Total	Hits	P-value	-Log10(P)	Impact
4 wpi-4 con	D-Glutamine and D-glutamate metabolism	6	2	0.00027441	3.5616	0	4 wpi-4 con	Glycerophospholipid metabolism	36	3	0.00064401	3.1911	0.15883
	Arginine biosynthesis	14	2	0.0016355	2.7864	0.07614		Glycine, serine and threonine metabolism	34	2	0.012677	1.897	0.04655
	Glycerophospholipid metabolism	36	2	0.010782	1.9673	0.11182		Linoleic acid metabolism	5	1	0.026263	1.5807	0
	Primary bile acid biosynthesis	46	2	0.017322	1.7614	0.02239		alpha-Linolenic acid metabolism	13	1	0.067028	1.1737	0
	Aminoacyl-tRNA biosynthesis	48	2	0.018794	1.726	0		Nicotinate and nicotinamide metabolism	15	1	0.076983	1.1136	0
	Linoleic acid metabolism	5	1	0.02301	1.6381	0		Histidine metabolism	16	1	0.081926	1.0866	0
	Nitrogen metabolism	6	1	0.027557	1.5598	0		Citrate cycle (TCA cycle)	20	1	0.10146	0.99368	0.04634
	Taurine and hypotaurine metabolism	8	1	0.036597	1.4366	0.42857		Pyruvate metabolism	22	1	0.1111	0.9543	0.20684
	Alanine, aspartate and glutamate metabolism	28	1	0.12311	0.90971	0.11378		Glycolysis / Gluconeogenesis	26	1	0.13009	0.88575	0.10044
	Arginine and proline metabolism	38	1	0.16381	0.78567	0.05786		Alanine, aspartate and glutamate metabolism	28	1	0.13945	0.85557	0
8 wpi-8 con	Arachidonic acid metabolism	36	4	0.0014711	2.8323	0.0212	8 wpi-8 con	Arginine biosynthesis	14	6	1.6435e-06	5.7842	0.40609
	Fructose and mannose metabolism	18	2	0.026964	1.5692	0.10766		Histidine metabolism	16	5	7.9853e-05	4.0977	0.26229
	Sphingolipid metabolism	21	2	0.036047	1.4431	0.04462		D-Glutamine and D-glutamate metabolism	6	3	0.00053095	3.2749	0.5
	Synthesis and degradation of ketone bodies	5	1	0.070892	1.1494	0		Nicotinate and nicotinamide metabolism	15	4	0.00087783	3.0566	0.32895
	Linoleic acid metabolism	5	1	0.070892	1.1494	0		Pyrimidine metabolism	39	6	0.00098776	3.0053	0.16704
	Glycerophospholipid metabolism	36	2	0.094866	1.0229	0.11182		Alanine, aspartate and glutamate metabolism	28	5	0.0013554	2.8679	0.621
	Steroid hormone biosynthesis	77	3	0.09796	1.009	0.02188		Glycerophospholipid metabolism	36	5	0.0043104	2.3655	0.29027
	Amino sugar and nucleotide sugar metabolism	37	2	0.099421	1.0025	0.0549		Glutathione metabolism	28	4	0.0097734	2.01	0.05135
	Pyrimidine metabolism	39	2	0.10872	0.96371	0.12951		Nitrogen metabolism	6	2	0.013153	1.881	0
	Valine, leucine and isoleucine biosynthesis	8	1	0.1111	0.9543	0		Glyoxylate and dicarboxylate metabolism	32	3	0.074732	1.1265	0.07937
Metabolic pathways with P< 0.05 and impact> 0.1 are highlighted in blue
